# Supplementary material for: A political spectrograph: High-resolution examinations of the United States’ ideological landscape
Source: PLoS One. 2026 May 4;21(5):e0347096. doi: 10.1371/journal.pone.0347096 (PMC13138742; doi:10.1371/journal.pone.0347096)
Supplement: S1 File — (ZIP) [file pone.0347096.s018.zip]

Archive with 10 entries (9 files):
- data_trimmed/
- data_trimmed/MTurk_and_volunteers_responses_table.csv
- data_trimmed/MTurk_and_volunteers_responses_table.xlsx
- data_trimmed/MTurk_and_volunteer_responses_table.csv
- data_trimmed/MTurk_and_volunteer_responses_table.mat
- data_trimmed/Mturk_and_volunteer_responses_table.xlsx
- data_trimmed/Prolific_responses_table.csv
- data_trimmed/Prolific_responses_table.mat
- data_trimmed/Prolific_responses_table.xlsx
- data_trimmed/Question number correspondence.txt
