# Supplementary material for: A political spectrograph: High-resolution examinations of the United States’ ideological landscape
Source: PLoS One. 2026 May 4;21(5):e0347096. doi: 10.1371/journal.pone.0347096 (PMC13138742; doi:10.1371/journal.pone.0347096)
Supplement: S1 File — (ZIP) [file pone.0347096.s018.zip › data_trimmed/MTurk_and_volunteers_responses_table.csv]

Progress	Duration_inSeconds_	Finished	ResponseId	DistributionChannel	UserLanguage	OverallSelf_place1_1	IdeologySelf_place_1	IdeologySelf_place_2	IdeologySelf_place_3	IdeologySelf_place_4	IdeologySelf_place_5	IdeologySelf_place_6	IdeologySelf_place_7	IdeologySelf_place_8	IdeologySelf_place_9	IdeologySelf_place_10	IdeologySelf_place_11	IdeologySelf_place_12	IdeologySelf_place_13	IdeologyAgreement_1	IdeologyAgreement_2	IdeologyAgreement_3	IdeologyAgreement_4	IdeologyAgreement_5	IdeologyAgreement_6	IdeologyAgreement_7	IdeologyAgreement_8	IdeologyAgreement_9	IdeologyAgreement_10	Party	DemPartyRating_1	DemPartySentiment_1	DemPlatformAgree_1	DemActionsAgree_1	RepPartyRating_1	RepPartySentiment_1	RepPlatformAgree_1	RepActionsAgree_1	x1u_a_1	x1u_b_1	x1u_c_1	x2u_a_1	x2u_b_1	x2u_c_1	x3u_a_1	x3u_b_1	x3u_c_1	x4u_a_1	x4u_b_1
100	516	True	R_3qqZ0ZN6XkBuaU4	anonymous	EN	-29	-45	-43	-50	-50	-41	25	-39	17	-27	-45	-42	-31	-44	36	-34	14	-49	26	-49	41	25	36	-43	Lean Democrat	-17	26	7	5	38	10	-38	-43	NaN	NaN	NaN	NaN	NaN	NaN	NaN	NaN	NaN	NaN	NaN
100	982	True	R_3KVALVUPl2SLvNL	anonymous	EN	47	46	12	24	-15	50	38	40	42	44	47	26	39	43	-50	-33	-47	-34	-35	-43	-50	46	-50	31	Strongly Republican	-32	-24	-42	-43	12	26	-10	-31	NaN	NaN	NaN	NaN	NaN	NaN	NaN	NaN	NaN	NaN	NaN
100	850	True	R_2SpZxd5PvOhzXtw	anonymous	EN	-10	-7	-14	16	-12	-16	-6	-19	-10	13	-11	-4	-10	8	22	-40	16	-40	25	-29	-7	13	-36	-31	Lean Democrat	-27	-21	-20	-34	30	14	-9	-25	-28	-9	9	-45	-32	-21	NaN	NaN	NaN	-34	-16
100	1454	True	R_3I3k8KyUkXEjzbq	anonymous	EN	-46	-34	-40	-40	-40	-46	-46	-19	-50	-35	-50	-50	-34	-42	33	-42	50	-50	41	-45	37	-11	19	-34	Strongly Democrat	-15	3	-15	-23	18	-23	-41	-40	NaN	NaN	NaN	NaN	NaN	NaN	NaN	NaN	NaN	NaN	NaN
100	524	True	R_3PtMb63JZZ3axYU	anonymous	EN	-1	-6	-9	30	-10	-42	-28	1	-40	1	-42	-13	-25	-50	42	-22	41	22	32	0	-37	-17	39	-28	Independent/Undecided/Other	-32	22	40	-41	36	20	-34	-32	NaN	NaN	NaN	NaN	NaN	NaN	NaN	NaN	NaN	NaN	NaN
100	597	True	R_1LqlZwi1X4h2GtV	anonymous	EN	50	50	50	50	50	50	50	50	50	50	50	50	50	50	-11	33	12	0	34	50	-50	50	0	50	Strongly Republican	-50	-28	-50	-50	50	32	33	32	NaN	NaN	NaN	NaN	NaN	NaN	-50	-20	-21	NaN	NaN
100	2478	True	R_1DUQZAuhaYDub3I	anonymous	EN	-4	-7	-50	0	-50	-31	-50	-12	-50	6	-6	-50	-50	-50	-9	-50	21	-50	17	-50	-17	50	-27	-50	Strongly Democrat	1	12	8	8	50	-29	-50	-50	NaN	NaN	NaN	NaN	NaN	NaN	NaN	NaN	NaN	NaN	NaN
100	477	True	R_3nHGey8yUNKKzIP	anonymous	EN	50	50	50	50	50	50	50	50	50	30	50	50	0	50	50	20	50	19	50	50	-50	0	-50	50	Strongly Republican	50	-50	-50	-50	50	21	10	11	NaN	NaN	NaN	NaN	NaN	NaN	NaN	NaN	NaN	NaN	NaN
100	1406	True	R_1mxwVhYIifXaijn	anonymous	EN	-37	-40	-47	-43	-31	-32	-50	-32	-22	-7	-14	-45	11	-20	32	-41	21	-50	28	-26	48	35	27	-31	Strongly Democrat	-25	27	31	10	34	-19	-44	-31	NaN	NaN	NaN	NaN	NaN	NaN	NaN	NaN	NaN	NaN	NaN
100	820	True	R_1obZFRmIYWuyrUU	anonymous	EN	-41	-5	-6	-13	-47	-44	-36	-30	-45	-25	-35	-50	-45	-46	50	-50	40	-50	45	-50	28	11	35	-34	Strongly Democrat	-18	15	15	27	37	-44	-50	-34	-24	35	39	NaN	NaN	NaN	-40	24	43	NaN	NaN
100	888	True	R_1PT2cgOX55Jjk03	anonymous	EN	-30	-6	-43	-16	-50	-39	-14	-9	-37	-17	-23	-50	-27	-34	12	-29	40	-50	29	-42	38	0	23	-40	Lean Democrat	-5	7	6	-1	35	-41	-37	-39	NaN	NaN	NaN	NaN	NaN	NaN	NaN	NaN	NaN	NaN	NaN
100	651	True	R_2wRJ4TFcQR6nuzA	anonymous	EN	-29	-31	-31	-32	-30	-32	-31	-29	-36	-30	-35	-33	-37	-32	39	-40	45	-37	36	-38	28	6	35	-39	Strongly Democrat	-14	32	-6	-7	41	-36	-45	-44	-24	33	39	NaN	NaN	NaN	NaN	NaN	NaN	-40	44
100	2029	True	R_1NnBnxZYaUxVBE2	anonymous	EN	29	28	50	50	-31	36	-1	30	27	8	26	2	45	1	-36	4	17	-36	-45	-50	-50	-37	-50	22	Lean Republican	-50	-50	-50	-50	22	18	15	8	NaN	NaN	NaN	-50	-7	-16	NaN	NaN	NaN	-45	-4
100	2487	True	R_3mh5muSYbD0uzgd	anonymous	EN	50	50	50	50	50	50	50	50	50	50	50	50	50	50	-50	-40	1	17	-43	42	-50	17	-50	38	Strongly Republican	-25	-50	-50	-50	9	7	5	-14	NaN	NaN	NaN	NaN	NaN	NaN	NaN	NaN	NaN	NaN	NaN
100	742	True	R_21stbX5toYqhozR	anonymous	EN	-21	-32	-25	-33	-31	-21	-10	-18	-26	-18	-25	-10	-37	-8	10	5	32	-19	15	-40	14	5	-10	-4	Lean Democrat	-25	23	26	25	32	-7	-19	-18	NaN	NaN	NaN	-14	-18	-11	-17	4	5	NaN	NaN
100	860	True	R_1Fbtlv54G0n4Ozl	anonymous	EN	-31	-41	-35	-36	-40	-27	-10	-13	-10	-12	-44	-42	-26	-27	31	10	39	-35	3	-45	39	10	0	-37	Lean Democrat	-21	29	15	6	31	-27	-41	-46	-16	15	33	-46	-20	-32	-19	6	15	NaN	NaN
100	1306	True	R_0UK5FAelBl4G89z	anonymous	EN	-25	-29	-49	-46	-50	0	0	-31	0	9	12	-46	-42	-32	0	8	-9	-50	-10	-50	50	36	-31	-50	Lean Democrat	-13	30	19	5	25	14	-21	-30	NaN	NaN	NaN	NaN	NaN	NaN	-21	-4	-7	-41	11
100	977	True	R_2ygbjwbPZoOrXOe	anonymous	EN	-21	-42	-35	45	-46	-44	-29	-46	-19	-18	-47	-32	-38	-38	27	-25	45	-42	25	-47	-19	14	8	-47	Lean Democrat	-38	32	24	26	38	-31	-41	-36	NaN	NaN	NaN	NaN	NaN	NaN	NaN	NaN	NaN	NaN	NaN
100	455	True	R_27CmwSxn0rUqTmT	anonymous	EN	-16	-4	-30	-10	-36	-16	-3	-26	-28	10	-24	-30	-33	-32	13	-12	17	-50	31	-50	14	22	20	-38	Strongly Democrat	-17	19	32	26	36	-39	-41	-40	-19	3	0	-42	-29	-22	-26	26	20	-11	24
100	494	True	R_2qgS7iCFlkOsyut	anonymous	EN	-42	-36	-49	-45	-49	-48	6	18	-29	10	-39	-47	-28	-16	38	-31	42	-41	23	-49	21	33	10	-49	Lean Democrat	-26	18	26	17	19	7	-36	-42	NaN	NaN	NaN	NaN	NaN	NaN	NaN	NaN	NaN	NaN	NaN
100	576	True	R_R8LeJx38lQqD1m1	anonymous	EN	25	37	6	50	14	-9	-6	42	23	6	-3	14	30	13	27	22	18	-5	-5	4	-31	26	-40	21	Lean Republican	-27	-22	-43	-37	21	23	31	29	-45	-37	-37	-50	-50	-50	NaN	NaN	NaN	-35	0
100	657	True	R_3emhHhgroJepac6	anonymous	EN	0	10	32	50	13	20	0	29	31	27	25	50	26	0	30	0	19	-1	-19	-18	-19	-20	-50	50	Independent/Undecided/Other	14	-1	0	0	-19	-18	-15	13	NaN	NaN	NaN	NaN	NaN	NaN	NaN	NaN	NaN	NaN	NaN
100	676	True	R_5axAR6gndi9kx2h	anonymous	EN	-36	-48	-45	-45	-24	-41	-39	-29	-34	-11	-47	-25	-39	-46	50	-45	48	-26	31	-46	50	13	18	-43	Strongly Democrat	-19	32	29	25	36	-37	-50	-50	NaN	NaN	NaN	-47	18	14	NaN	NaN	NaN	NaN	NaN
100	741	True	R_2TvpKxxKvrXDTja	anonymous	EN	-21	-15	-30	-11	-3	-8	-28	0	-12	-7	-23	-46	-36	-38	4	-6	15	-48	34	-39	0	5	14	-35	Lean Democrat	-10	15	22	18	32	-31	-36	-35	NaN	NaN	NaN	NaN	NaN	NaN	NaN	NaN	NaN	NaN	NaN
100	825	True	R_2i6mKAzYU44J2cV	anonymous	EN	20	34	32	33	32	-20	2	30	-18	4	-12	5	8	0	18	-7	34	4	26	39	-50	1	-17	50	Strongly Republican	-28	-19	-45	-44	16	16	13	4	NaN	NaN	NaN	NaN	NaN	NaN	NaN	NaN	NaN	NaN	NaN
100	852	True	R_PMaDb7doCuYADPH	anonymous	EN	-40	-50	-46	-38	-50	-50	-6	-13	-31	-30	-50	-7	-27	-50	44	-5	50	-45	34	-50	50	40	31	-41	Strongly Democrat	-24	29	28	28	32	-24	-36	-43	NaN	NaN	NaN	NaN	NaN	NaN	NaN	NaN	NaN	NaN	NaN
100	709	True	R_2V4mVf0nfpahyC1	anonymous	EN	-41	-50	-50	-50	-50	-50	-39	-50	-39	-27	-43	-39	-50	-50	50	-50	42	-35	39	-50	50	0	42	-41	Strongly Democrat	-30	34	32	32	40	-25	-47	-47	-40	47	49	NaN	NaN	NaN	NaN	NaN	NaN	-43	41
100	930	True	R_3NU5RNZl7mT1lQx	anonymous	EN	47	50	50	50	50	20	34	50	29	5	13	24	20	36	-2	36	18	50	10	27	-50	7	21	50	Strongly Republican	46	-25	-22	-30	40	31	31	41	NaN	NaN	NaN	NaN	NaN	NaN	NaN	NaN	NaN	NaN	NaN
100	786	True	R_3husUgYVyWrmOwN	anonymous	EN	-12	-33	-50	-28	-47	-42	-16	-31	-12	-4	-45	-47	-9	-15	37	-34	50	-50	6	-49	41	-12	44	-50	Strongly Democrat	-14	17	23	11	50	-14	-48	-48	NaN	NaN	NaN	NaN	NaN	NaN	-25	-4	-10	NaN	NaN
100	950	True	R_2R4VRLzbfdIHjX5	anonymous	EN	-50	-50	-50	-50	-50	-50	-50	-50	-50	-43	-50	-50	-50	-50	50	-50	50	-50	40	-50	50	-22	31	-50	Strongly Democrat	-20	19	10	-9	37	-31	-50	-50	NaN	NaN	NaN	NaN	NaN	NaN	NaN	NaN	NaN	-21	35
100	992	True	R_12gSRG6XrEAx4xR	anonymous	EN	0	-15	-28	29	25	27	50	50	9	0	0	0	50	50	0	50	16	-22	-12	21	-17	-18	-29	19	Lean Republican	-44	-31	-49	-38	31	29	17	20	NaN	NaN	NaN	NaN	NaN	NaN	NaN	NaN	NaN	NaN	NaN
100	1016	True	R_0CBKazuuBhIUXXH	anonymous	EN	-41	-43	-42	-43	-42	-42	13	-24	-17	-27	-42	-43	-42	-42	25	26	45	-45	13	-46	50	30	11	-41	Strongly Democrat	-36	44	40	40	31	-26	-41	-41	-41	-5	41	-46	-15	-36	NaN	NaN	NaN	-47	45
100	563	True	R_3dQvH0WnVtukodf	anonymous	EN	-28	-34	-34	-16	-39	-22	-8	-31	-14	-2	-19	0	-15	-29	14	0	40	-42	11	-50	32	0	22	-35	Strongly Democrat	-27	26	20	13	35	-30	-35	-44	NaN	NaN	NaN	NaN	NaN	NaN	NaN	NaN	NaN	NaN	NaN
100	1122	True	R_2rpXrP2BYJXQIYw	anonymous	EN	28	27	-29	-35	42	23	27	40	8	41	17	30	26	31	-21	33	-37	0	-27	0	-22	37	-42	-16	Strongly Republican	-41	0	-24	-33	32	38	15	15	NaN	NaN	NaN	NaN	NaN	NaN	NaN	NaN	NaN	NaN	NaN
100	921	True	R_3kFY1scB53WeFuy	anonymous	EN	-44	-25	-45	-37	-32	-38	-10	-14	-9	-10	-12	11	-21	-15	32	-12	12	-38	16	-42	32	22	12	-39	Strongly Democrat	-40	38	36	22	38	-30	-20	-29	NaN	NaN	NaN	NaN	NaN	NaN	NaN	NaN	NaN	NaN	NaN
100	856	True	R_3KBm93AeBpdBugn	anonymous	EN	-29	-20	-24	-19	-26	-37	-40	-18	-1	-1	-41	-2	-1	-26	37	-35	42	-31	-1	-18	10	-1	5	-7	Strongly Democrat	-17	0	0	-5	32	-6	-26	-27	-18	0	0	0	-24	-25	-25	14	15	NaN	NaN
100	792	True	R_240kdpwNmuNwelK	anonymous	EN	-10	-13	-40	-30	-1	-12	-11	6	-10	6	-24	-50	-31	-41	20	-25	50	-50	42	-18	17	11	1	-49	Lean Democrat	-42	-11	0	10	41	-31	-41	-50	NaN	NaN	NaN	NaN	NaN	NaN	NaN	NaN	NaN	-45	38
100	850	True	R_12FnTZ7jRJfWoXQ	anonymous	EN	-20	-30	-34	-4	-48	-1	0	30	39	-1	-1	0	-49	-46	0	0	6	-50	-15	-50	-21	39	-50	-24	Lean Democrat	-39	5	7	10	50	-20	-47	-50	NaN	NaN	NaN	NaN	NaN	NaN	NaN	NaN	NaN	NaN	NaN
100	1175	True	R_2tbdn5zkfkxoeyz	anonymous	EN	-35	-43	-46	-45	-37	-36	-24	-20	-40	0	-30	-45	-40	-36	32	-29	38	-50	36	-43	44	24	31	-41	Strongly Democrat	-15	38	31	16	35	-41	-45	-38	NaN	NaN	NaN	NaN	NaN	NaN	NaN	NaN	NaN	NaN	NaN
100	1299	True	R_3CHGWSqYkb2I3xV	anonymous	EN	-25	-29	-50	-46	-46	-7	24	-11	-21	-10	-6	-50	-19	-45	7	34	40	-50	44	-48	38	5	15	-36	Strongly Democrat	-25	36	46	20	29	-37	-50	-50	NaN	NaN	NaN	NaN	NaN	NaN	NaN	NaN	NaN	NaN	NaN
100	825	True	R_3HLZSISDTPjHtSx	anonymous	EN	-28	-24	-21	-29	-42	-30	0	-20	0	0	-22	-45	-21	-45	32	0	30	-39	27	-42	21	26	14	-30	Strongly Democrat	-23	29	29	26	24	-10	-35	-39	NaN	NaN	NaN	-43	-35	-37	NaN	NaN	NaN	NaN	NaN
100	1288	True	R_3O1ZtlW1Elf5DjM	anonymous	EN	-31	-48	-31	37	-50	-46	-9	19	-47	-45	-45	-46	-44	-50	50	7	50	-50	50	-50	50	50	-36	-50	Strongly Democrat	-30	31	30	21	33	-31	-42	-31	NaN	NaN	NaN	-48	46	47	-42	20	23	NaN	NaN
100	913	True	R_1cRCh2EI4tgzP1D	anonymous	EN	10	-24	-30	-31	-23	-24	24	-25	-24	20	-22	24	-23	-27	21	0	21	-19	-19	0	-31	20	-30	20	Independent/Undecided/Other	-39	-12	-13	-12	21	17	17	17	-32	-15	-14	-38	-33	-33	0	24	23	NaN	NaN
100	1246	True	R_1FaEiT8uA7vt2RN	anonymous	EN	-21	-31	-42	28	-50	20	-43	-14	-11	-20	12	10	26	-13	11	-40	9	9	29	-50	8	36	-42	-48	Lean Democrat	-39	-10	-25	-31	43	-21	-21	-32	NaN	NaN	NaN	NaN	NaN	NaN	-31	-44	-50	NaN	NaN
100	625	True	R_2QgpqmoJk4tZ9H3	anonymous	EN	7	20	-20	34	-15	41	0	43	30	34	16	0	25	32	-42	-21	-44	-33	-21	-13	-48	15	-50	19	Lean Republican	-19	26	-21	-30	16	25	12	-10	NaN	NaN	NaN	NaN	NaN	NaN	NaN	NaN	NaN	NaN	NaN
100	823	True	R_1LkdpOUS19uHpsh	anonymous	EN	24	22	26	45	8	29	32	40	20	12	31	22	9	42	-37	31	-15	7	5	9	-35	27	-49	49	Lean Republican	-26	-20	-29	-26	28	16	17	19	NaN	NaN	NaN	NaN	NaN	NaN	-45	-32	-38	-20	2
100	780	True	R_3I3HFAQgT07i70g	anonymous	EN	-42	-45	-46	-47	-47	-47	-46	-47	-46	-48	-46	-43	-46	-48	47	5	44	-50	47	-49	46	31	37	-43	Strongly Democrat	-40	44	43	44	20	-18	-50	-50	NaN	NaN	NaN	NaN	NaN	NaN	NaN	NaN	NaN	NaN	NaN
100	804	True	R_06772gyYfI0BV6h	anonymous	EN	-32	-40	-34	-34	-40	-39	-40	-27	-41	-30	-43	-37	-42	-38	34	-26	40	-48	40	-43	35	5	30	-43	Lean Democrat	-23	16	19	19	45	-39	-48	-46	NaN	NaN	NaN	NaN	NaN	NaN	-35	26	30	-31	39
100	1459	True	R_24emH2fUwYHz4xh	anonymous	EN	-22	-12	32	21	32	20	-9	-6	-23	-18	-22	0	-20	-37	43	-14	31	0	35	26	-17	32	30	12	Lean Democrat	-20	20	15	16	9	-13	-14	-13	-32	-29	41	NaN	NaN	NaN	NaN	NaN	NaN	-20	20
100	754	True	R_1jQdBYdnu2zGZaT	anonymous	EN	-14	-6	-11	-5	0	-15	-50	-9	-44	-11	-37	-38	-36	-17	30	-50	50	-50	29	-16	13	0	-15	-38	Independent/Undecided/Other	-8	-19	-29	-34	38	-31	-40	-35	NaN	NaN	NaN	NaN	NaN	NaN	NaN	NaN	NaN	NaN	NaN
100	1453	True	R_24LUyFIY0krU6rB	anonymous	EN	-30	-29	-50	-33	-42	-46	0	-24	-25	-17	-50	-46	-41	-50	42	-44	47	-50	21	-50	50	5	42	-40	Strongly Democrat	-20	31	26	31	31	-50	-50	-50	NaN	NaN	NaN	NaN	NaN	NaN	NaN	NaN	NaN	NaN	NaN
100	1246	True	R_21vwA2WPQcIUEiq	anonymous	EN	-31	-50	-50	-42	-37	-25	5	-12	-20	4	-18	-50	-19	-18	50	34	50	-50	28	-50	41	40	30	-50	Lean Democrat	0	0	11	7	40	-32	-35	-50	NaN	NaN	NaN	NaN	NaN	NaN	NaN	NaN	NaN	NaN	NaN
100	952	True	R_2czQszDUwaf2fT1	anonymous	EN	-18	-3	-9	8	-41	-16	11	14	-14	-6	-28	-44	-29	-10	11	-10	31	-43	11	-22	-7	12	4	-42	Lean Democrat	-26	24	31	25	39	-26	-17	-25	NaN	NaN	NaN	NaN	NaN	NaN	-30	15	15	NaN	NaN
100	1315	True	R_2t1Z9xWblnxhuUh	anonymous	EN	15	-16	32	32	-23	10	18	23	-8	9	-13	-27	-33	-17	10	22	23	-38	33	-39	-25	-17	-23	20	Lean Republican	-30	-6	-22	-20	25	32	15	10	NaN	NaN	NaN	NaN	NaN	NaN	NaN	NaN	NaN	NaN	NaN
100	747	True	R_PI0uF6AXFYoqQQF	anonymous	EN	-35	-47	-48	-39	-47	-35	0	-19	-21	-4	-41	-47	-50	-46	40	0	50	-44	41	-50	37	38	4	-50	Strongly Democrat	-18	43	45	45	31	-32	-38	-42	NaN	NaN	NaN	NaN	NaN	NaN	NaN	NaN	NaN	-45	30
100	1233	True	R_2DUmLNHbgq40BUf	anonymous	EN	30	-1	49	49	50	-13	49	1	13	11	-33	25	-1	14	-1	46	36	0	18	50	-50	-1	0	0	Lean Republican	-27	-20	-36	-31	20	6	9	4	NaN	NaN	NaN	NaN	NaN	NaN	NaN	NaN	NaN	NaN	NaN
100	1425	True	R_V2VwdBwiL4XrzfX	anonymous	EN	-48	-47	-46	-23	-48	-36	-35	-29	-45	-16	-48	-43	-26	-45	30	-28	34	-16	35	-43	28	3	11	-41	Strongly Democrat	-21	23	21	22	44	-6	-43	-44	-24	-24	33	NaN	NaN	NaN	NaN	NaN	NaN	-28	13
100	1088	True	R_z6EGOWKz0EK7I6R	anonymous	EN	28	7	38	23	-24	28	-13	35	31	20	-18	-19	-27	21	3	-5	36	-27	32	-17	-38	-27	-18	37	Lean Republican	-25	-33	-15	-23	22	31	20	24	NaN	NaN	NaN	NaN	NaN	NaN	NaN	NaN	NaN	NaN	NaN
100	1181	True	R_1EcWnlkXg2PnGdc	anonymous	EN	-34	-45	-50	-50	-50	-39	16	-38	2	2	-32	-50	-41	-50	50	0	32	-50	50	-50	0	0	32	-50	Strongly Democrat	-40	37	31	41	41	-31	-41	-40	-50	24	39	NaN	NaN	NaN	NaN	NaN	NaN	-50	33
100	751	True	R_2y3BkBZdxxImSay	anonymous	EN	-35	-25	-45	-50	-33	-36	-20	-16	-40	-8	-31	-36	-22	-30	36	-39	42	-32	36	-43	41	26	37	-37	Strongly Democrat	-39	32	22	20	-36	-35	-30	-30	NaN	NaN	NaN	NaN	NaN	NaN	NaN	NaN	NaN	NaN	NaN
100	1255	True	R_2w5ArjxDpgohc9x	anonymous	EN	6	26	-2	15	8	50	31	9	40	-2	50	-31	-2	2	-50	22	-43	-50	-50	17	-50	-23	-50	28	Lean Republican	-33	-27	-50	-50	-11	0	-20	-43	-33	-31	-50	-50	-50	-50	-43	-34	-50	-50	-50
100	1014	True	R_24bXAlGvegWem2P	anonymous	EN	10	0	-44	-48	-39	43	-31	45	6	26	40	-30	-19	28	-50	-39	-47	-28	18	-50	-28	18	-50	50	Lean Republican	-40	-48	-34	-48	14	7	-9	-37	NaN	NaN	NaN	NaN	NaN	NaN	NaN	NaN	NaN	NaN	NaN
100	719	True	R_2DP9vIOUp7Hm6Ra	anonymous	EN	12	0	0	37	-20	29	-28	21	-23	0	-15	13	-18	0	23	-23	26	-20	0	-26	0	-18	-44	29	Lean Republican	-31	0	-28	-31	31	10	18	17	NaN	NaN	NaN	NaN	NaN	NaN	NaN	NaN	NaN	NaN	NaN
100	1556	True	R_tXa8SputfxYJKhP	anonymous	EN	-43	-45	-43	-46	-49	-47	-47	-43	-46	0	-46	-48	-48	-44	43	-39	50	-50	45	-45	27	0	41	-31	Strongly Democrat	-11	-21	9	-20	21	-16	-31	-40	NaN	NaN	NaN	-20	-15	-25	NaN	NaN	NaN	NaN	NaN
100	1544	True	R_3QRSPLFsnGeEYGJ	anonymous	EN	-35	-41	-39	-34	-50	-47	15	-14	48	39	-26	0	-43	-46	45	0	50	-50	46	-50	46	17	32	-21	Lean Democrat	-36	32	36	22	48	-36	-50	-47	-45	-11	-13	-47	-34	-41	-43	32	41	NaN	NaN
100	638	True	R_1pFKS0aAunBN18S	anonymous	EN	-36	-45	-46	-47	-38	-47	-17	-30	-39	-19	-45	-50	-50	-50	50	-12	50	-50	34	-50	50	8	37	-50	Strongly Democrat	-10	26	27	18	33	-32	-46	-43	NaN	NaN	NaN	NaN	NaN	NaN	NaN	NaN	NaN	NaN	NaN
100	441	True	R_3OhkxcwvQILEgeJ	anonymous	EN	-23	-1	-42	-14	-50	-25	31	10	0	0	-35	-44	-49	0	1	33	44	-47	23	-50	11	32	-11	-28	Lean Democrat	-46	29	30	33	46	-21	-32	-9	NaN	NaN	NaN	NaN	NaN	NaN	NaN	NaN	NaN	NaN	NaN
100	1568	True	R_r8S05DqumKFaTYt	anonymous	EN	35	16	15	45	45	-28	-5	46	31	-5	11	14	-11	14	-11	4	4	15	30	37	44	-4	-13	30	Lean Republican	-26	-9	-32	-32	9	4	16	20	NaN	NaN	NaN	NaN	NaN	NaN	NaN	NaN	NaN	NaN	NaN
100	1637	True	R_2QLLv0rvH43OYHq	anonymous	EN	-10	-5	-5	7	-5	-10	6	6	-18	10	-17	-32	-6	-23	-5	5	27	-15	12	-14	-11	-21	-12	7	Lean Democrat	-6	31	11	20	26	26	-21	-18	-18	-9	-8	NaN	NaN	NaN	-18	-6	-5	-25	13
100	1125	True	R_33g0c8tpy2gItlA	anonymous	EN	17	0	-46	-34	-45	0	0	33	15	0	0	0	-10	0	0	-34	16	-44	25	-49	30	14	-17	-29	Lean Republican	-38	-16	-18	-18	45	35	29	33	NaN	NaN	NaN	-50	-20	0	NaN	NaN	NaN	NaN	NaN
100	1597	True	R_12EAe91VqiCPqEb	anonymous	EN	-31	-38	-29	-31	-23	-38	-16	-27	-40	-7	-41	-34	-33	-34	42	10	42	5	43	-40	15	29	36	-41	Strongly Democrat	-12	27	29	12	26	-28	-37	-42	NaN	NaN	NaN	NaN	NaN	NaN	NaN	NaN	NaN	NaN	NaN
100	1081	True	R_2fxRNVyV4DphHsb	anonymous	EN	27	0	0	46	-21	0	-50	41	3	-15	22	-50	17	18	-9	-50	-42	-50	0	-21	-50	21	-50	46	Independent/Undecided/Other	-37	-44	-48	-49	22	-22	-13	-25	NaN	NaN	NaN	NaN	NaN	NaN	NaN	NaN	NaN	NaN	NaN
100	1000	True	R_07fAcS7LwIoyA25	anonymous	EN	0	0	-50	0	-50	-7	0	-7	0	0	-6	-50	-20	-50	37	5	37	-50	30	-42	-6	50	50	-10	Independent/Undecided/Other	-40	-39	17	32	40	-20	-16	-16	-47	40	39	NaN	NaN	NaN	-39	29	41	-32	19
100	557	True	R_1FzgwKXneJzQKaa	anonymous	EN	16	1	50	50	50	-21	43	-18	0	-1	2	-1	-1	1	30	45	23	-2	7	50	-50	-1	-1	0	Lean Republican	-27	-20	0	-6	27	4	13	1	NaN	NaN	NaN	NaN	NaN	NaN	NaN	NaN	NaN	-39	1
100	599	True	R_1rplkf7yYSwa5vR	anonymous	EN	-21	-28	-35	-33	-11	-16	-12	-7	-17	-27	-24	-12	-28	-20	12	-17	26	-26	-10	-46	47	6	-5	-31	Lean Democrat	-28	18	10	16	23	-20	12	18	NaN	NaN	NaN	NaN	NaN	NaN	NaN	NaN	NaN	NaN	NaN
100	1042	True	R_2TQNwbfVTwoWsOe	anonymous	EN	37	-37	-32	-50	-28	-31	35	-34	0	19	-33	27	-17	-37	-10	20	0	0	18	32	-16	24	0	0	Strongly Republican	-31	-30	-50	-50	35	32	30	31	NaN	NaN	NaN	NaN	NaN	NaN	-34	-21	-21	-45	-11
100	1998	True	R_1lblWbkfEOvF4wZ	anonymous	EN	17	-3	-8	50	-36	-20	17	47	39	47	42	3	-44	31	4	4	-50	-49	4	-50	-50	-19	-50	20	Lean Republican	-24	-5	-15	-18	13	14	14	16	NaN	NaN	NaN	NaN	NaN	NaN	NaN	NaN	NaN	NaN	NaN
100	1164	True	R_71He0M5ohHM7Q4h	anonymous	EN	-23	-34	-35	-27	-21	-22	-32	-20	-19	-29	-35	-26	-25	-25	16	29	-24	20	9	19	-11	8	24	-1	Lean Democrat	-27	15	26	14	-23	-16	19	5	1	20	-8	-1	39	22	-29	31	25	NaN	NaN
100	1001	True	R_1g2yXqasw3k2CZX	anonymous	EN	-26	-46	-37	-17	-49	-43	-22	-28	-40	-32	-41	-43	-37	-50	27	-26	47	-50	22	-44	31	10	19	-36	Lean Democrat	-23	9	17	5	22	-18	-28	-40	NaN	NaN	NaN	NaN	NaN	NaN	NaN	NaN	NaN	NaN	NaN
100	1166	True	R_26nCfGGM5q5iaiB	anonymous	EN	-31	-28	-44	-35	-47	-39	-40	-19	-23	-28	-30	-50	-33	-38	30	-28	31	-50	25	-33	25	31	21	-22	Strongly Democrat	-22	19	27	20	37	-32	-43	-42	NaN	NaN	NaN	NaN	NaN	NaN	NaN	NaN	NaN	NaN	NaN
100	2604	True	R_02jDo5PKAiaweZz	anonymous	EN	-26	-42	-45	-42	-44	-36	-35	-33	-39	-32	-39	-41	-40	-34	26	-13	28	-8	9	-48	22	-4	12	-7	Strongly Democrat	-29	24	31	25	28	-24	-30	-32	-34	26	36	-22	-14	7	-24	8	19	NaN	NaN
100	1583	True	R_3Ei4FGiyW6F271h	anonymous	EN	-32	-42	-25	-35	-29	-43	-26	-26	-12	-26	-37	0	-33	-36	36	25	42	-28	27	-46	15	24	14	-25	Lean Democrat	-34	35	32	32	33	-21	-36	-34	NaN	NaN	NaN	NaN	NaN	NaN	NaN	NaN	NaN	NaN	NaN
100	1710	True	R_1M5OTXbs7I1AsYE	anonymous	EN	-20	-27	-26	19	-15	8	10	19	-32	-8	-9	-14	-10	-22	8	21	20	-11	30	-29	-14	15	0	-25	Lean Democrat	-21	25	20	16	26	-26	-31	-30	NaN	NaN	NaN	NaN	NaN	NaN	NaN	NaN	NaN	NaN	NaN
100	1399	True	R_2ZER4oRxwg9mjUB	anonymous	EN	-38	-37	-4	-5	-42	-31	-5	-30	-24	-22	-35	-13	-23	-35	21	-5	14	-9	4	-43	10	-24	-39	-21	Lean Democrat	-29	9	13	18	30	-18	-13	-19	NaN	NaN	NaN	NaN	NaN	NaN	NaN	NaN	NaN	NaN	NaN
100	3206	True	R_27EHgFCs8xdx6aR	anonymous	EN	35	27	21	41	41	21	40	24	25	20	42	42	21	36	44	27	40	26	42	26	44	30	39	27	Strongly Democrat	31	31	39	31	36	32	35	-17	NaN	NaN	NaN	NaN	NaN	NaN	NaN	NaN	NaN	NaN	NaN
100	786	True	R_232AHOKuwM1CYIX	anonymous	EN	-41	-50	-50	-50	-50	-50	-31	-30	-50	-15	-50	-50	-50	-50	50	-50	50	-50	50	-50	50	-32	35	-50	Strongly Democrat	-9	10	21	-31	31	-41	-50	-50	-31	32	50	-50	-21	-26	NaN	NaN	NaN	NaN	NaN
100	1130	True	R_3Xa9ay2iE0DjCRX	anonymous	EN	-21	-25	-36	-38	-37	-16	-7	-5	-9	-11	-12	-10	-31	-11	8	15	39	-21	12	-47	19	-19	-10	-19	Lean Democrat	-24	35	31	27	20	-6	-21	-28	NaN	NaN	NaN	NaN	NaN	NaN	NaN	NaN	NaN	NaN	NaN
100	1481	True	R_1gpfg82L6gOPIR8	anonymous	EN	-37	-50	-50	-42	-50	-30	0	-30	-25	0	-44	-50	-45	-50	17	9	50	-50	39	-50	50	13	-26	-41	Strongly Democrat	-37	36	36	41	45	-50	-50	-50	-37	31	36	-50	-20	-20	NaN	NaN	NaN	NaN	NaN
100	1079	True	R_2c0JY4jvkldmwOf	anonymous	EN	4	11	2	47	11	-12	0	38	-5	-7	-12	0	-4	20	26	-14	50	-32	16	15	-41	-32	11	30	Independent/Undecided/Other	-17	-12	-4	-29	14	-11	-10	-25	NaN	NaN	NaN	NaN	NaN	NaN	NaN	NaN	NaN	NaN	NaN
100	1083	True	R_RVUs4Jmd6TTy1VL	anonymous	EN	0	20	0	21	0	-14	16	-18	-24	15	-25	-22	-15	-36	25	42	32	-22	-20	0	0	20	-26	0	Independent/Undecided/Other	-35	-8	-11	-10	39	-1	-24	-13	NaN	NaN	NaN	NaN	NaN	NaN	NaN	NaN	NaN	NaN	NaN
100	829	True	R_28GkrnpXG9pV9mU	anonymous	EN	-18	-41	11	45	47	39	-40	-12	-8	39	-33	14	-19	0	-40	32	-21	22	15	42	-33	-15	-45	15	Lean Democrat	-19	18	14	7	28	13	7	-22	NaN	NaN	NaN	NaN	NaN	NaN	NaN	NaN	NaN	NaN	NaN
100	651	True	R_1luxWffSBJQPVMW	anonymous	EN	25	38	38	39	21	32	23	33	11	0	32	31	39	24	4	6	-25	0	25	-8	-30	-12	12	-32	Lean Republican	-36	-15	-35	-36	39	19	29	25	NaN	NaN	NaN	NaN	NaN	NaN	NaN	NaN	NaN	NaN	NaN
100	638	True	R_CfQLargVgk11GAp	anonymous	EN	20	35	-10	42	-10	34	10	37	42	0	42	0	15	10	-41	11	-35	-8	-30	-9	-50	-5	-50	50	Strongly Republican	-31	-30	-31	-31	30	10	25	25	NaN	NaN	NaN	NaN	NaN	NaN	NaN	NaN	NaN	NaN	NaN
100	2499	True	R_1LTNRrxlpy4m4RV	anonymous	EN	50	50	50	50	28	50	45	50	50	16	50	20	26	50	-50	43	-50	33	-50	17	-50	31	-50	50	Strongly Republican	-31	-50	-50	-50	31	43	40	42	-50	-42	-47	-50	-50	-50	-50	-50	-50	NaN	NaN
100	2125	True	R_2z90aUdgjlRHU85	anonymous	EN	16	33	35	49	50	19	35	0	1	0	0	34	-35	18	11	11	25	37	36	50	0	-13	12	-10	Independent/Undecided/Other	-27	-15	-5	-28	20	16	17	17	NaN	NaN	NaN	-50	-50	-50	NaN	NaN	NaN	-20	-20
100	898	True	R_4Gb7iv5PGjRV2lX	anonymous	EN	16	50	32	38	-5	0	-1	50	0	-1	18	3	-1	50	-32	11	-42	5	-7	-18	-50	-34	-8	50	Lean Republican	-21	-32	-48	-49	15	-10	-4	-32	NaN	NaN	NaN	NaN	NaN	NaN	-26	-31	-31	-23	-13
100	1119	True	R_20ZFPT60Cfwo3zQ	anonymous	EN	0	1	-21	3	20	-10	14	31	-9	15	1	-4	2	-5	30	22	27	-30	33	16	2	-13	21	-23	Independent/Undecided/Other	-29	0	-27	-34	27	0	-24	-30	NaN	NaN	NaN	NaN	NaN	NaN	NaN	NaN	NaN	NaN	NaN
100	890	True	R_9S2nAkaSLDnIl0Z	anonymous	EN	4	-22	40	48	20	43	47	7	-6	27	8	44	-2	3	-45	37	-43	26	6	32	-46	8	-42	-12	Independent/Undecided/Other	3	21	15	10	3	30	22	26	NaN	NaN	NaN	NaN	NaN	NaN	NaN	NaN	NaN	-36	16
100	1398	True	R_A71Gvu9N2rSKMdb	anonymous	EN	-50	-43	-50	-50	-50	-50	-37	23	-50	0	-50	-50	-39	-50	39	-50	50	-50	47	-50	50	-45	-31	45	Strongly Democrat	-41	50	39	27	50	-50	-50	-50	NaN	NaN	NaN	NaN	NaN	NaN	NaN	NaN	NaN	NaN	NaN
100	863	True	R_1FxOjtO3n9ArYFA	anonymous	EN	-33	-6	-22	8	-39	44	32	43	18	29	30	-35	-16	-24	21	36	41	-40	12	-47	29	8	-33	18	Lean Democrat	-21	31	10	26	44	-43	-37	-34	13	7	5	18	0	0	9	-46	-37	-41	43
100	870	True	R_2OTm8pfUmcbubwo	anonymous	EN	31	32	33	41	31	32	29	31	17	0	25	33	33	31	-41	33	0	28	-26	39	-41	0	-43	0	Strongly Republican	-41	-31	-42	-42	21	31	31	20	NaN	NaN	NaN	NaN	NaN	NaN	NaN	NaN	NaN	NaN	NaN
100	2060	True	R_2QFgSNHfYRBlDO8	anonymous	EN	-43	-50	-50	-50	-50	-44	-45	-43	-50	-43	-50	-50	-44	-43	50	-50	50	-50	50	-50	50	41	39	-50	Strongly Democrat	-26	50	50	50	44	-37	-50	-50	NaN	NaN	NaN	NaN	NaN	NaN	NaN	NaN	NaN	NaN	NaN
100	751	True	R_2qfx8eVmkJWpugz	anonymous	EN	19	0	0	-5	18	0	5	6	16	15	-15	-17	-7	-14	-1	14	23	-36	-11	9	0	-13	-20	12	Lean Republican	-7	0	-21	-10	13	0	6	9	-33	-8	-40	-50	-30	-50	-5	5	9	NaN	NaN
100	2055	True	R_1FQT6piBMsjGKZQ	anonymous	EN	-41	-46	-50	-50	-46	-50	-25	-31	-46	-12	-42	-50	-41	-48	41	-31	50	-50	38	-50	50	41	50	-37	Lean Democrat	-10	-14	21	14	41	-44	-44	-50	NaN	NaN	NaN	NaN	NaN	NaN	NaN	NaN	NaN	NaN	NaN
100	2673	True	R_sFD5RALY4laMyit	anonymous	EN	-26	-25	-34	-28	0	-11	-6	-5	0	0	-18	-12	-21	-15	9	-12	22	-50	6	-13	0	15	-9	-30	Lean Democrat	-14	3	4	8	26	-18	-27	-27	NaN	NaN	NaN	NaN	NaN	NaN	NaN	NaN	NaN	NaN	NaN
100	1005	True	R_5nci2wWDw4bDCPn	anonymous	EN	-27	-47	-50	-45	-43	-27	-37	-41	-41	-4	-27	-39	-50	-50	32	-15	36	-50	25	-50	27	1	4	-34	Lean Democrat	-18	8	19	16	36	-35	-24	-27	NaN	NaN	NaN	NaN	NaN	NaN	NaN	NaN	NaN	NaN	NaN
100	1797	True	R_1QFrs71WNAuAjoU	anonymous	EN	31	26	23	32	33	23	31	32	24	12	24	27	25	30	-25	27	-31	-16	-29	32	-31	2	-28	15	Lean Republican	-29	-22	-39	-39	15	12	7	5	NaN	NaN	NaN	NaN	NaN	NaN	NaN	NaN	NaN	NaN	NaN
100	599	True	R_1IYrx441177mlS6	anonymous	EN	-44	-48	-49	-47	-48	-50	-48	-49	-46	-50	-48	-47	-49	-48	50	-50	50	-50	50	-50	50	50	50	-50	Lean Democrat	-44	-14	-21	-27	50	-29	-37	-47	NaN	NaN	NaN	NaN	NaN	NaN	NaN	NaN	NaN	NaN	NaN
100	1024	True	R_2q8GqYTO4NZpYks	anonymous	EN	-36	-36	-39	-37	-39	-37	-35	-39	-39	-39	-42	-35	-35	-36	50	-50	50	-50	50	-50	50	25	32	-50	Strongly Democrat	-19	20	30	-30	31	-31	-41	-41	NaN	NaN	NaN	-50	-20	-21	NaN	NaN	NaN	NaN	NaN
100	1204	True	R_3Jznu3BjOMfFJEY	anonymous	EN	-13	-34	-14	-24	-22	23	-25	23	-11	-8	-10	-15	-10	14	-14	-22	25	19	-12	15	-15	20	-24	-9	Lean Democrat	-23	21	14	26	39	-22	-29	-26	NaN	NaN	NaN	NaN	NaN	NaN	NaN	NaN	NaN	NaN	NaN
100	1438	True	R_24inwEXiDC2T2fS	anonymous	EN	-26	-19	-42	-33	-50	-15	-9	-8	8	-23	-41	-50	-24	-15	27	-25	35	-48	14	-24	43	17	5	-32	Strongly Democrat	-16	30	25	12	23	-21	-19	-36	NaN	NaN	NaN	NaN	NaN	NaN	NaN	NaN	NaN	NaN	NaN
100	988	True	R_3ozjFWYOlIlj1oB	anonymous	EN	-11	-20	-11	-8	-6	-21	-22	-7	-23	-9	-22	-30	-27	-31	27	-13	31	-21	17	-20	23	23	10	-30	Lean Democrat	-19	31	20	18	37	-21	-31	-31	-42	42	42	NaN	NaN	NaN	NaN	NaN	NaN	-36	34
100	749	True	R_2XoATJk6Q2lEON3	anonymous	EN	-20	-16	-47	-45	-50	-50	-25	-50	-24	-33	-34	-46	-42	-50	25	10	24	1	0	-50	12	38	-24	-50	Lean Democrat	-31	32	32	32	45	-31	-40	-36	NaN	NaN	NaN	-50	41	31	-50	11	15	NaN	NaN
100	796	True	R_0MoGnV0bDSUZQiZ	anonymous	EN	-39	-29	-47	-14	-46	-29	-36	-19	-41	-17	-43	-47	-41	-40	22	-39	46	-48	38	-47	43	33	19	-34	Strongly Democrat	-22	29	24	12	25	-9	-42	-45	NaN	NaN	NaN	NaN	NaN	NaN	NaN	NaN	NaN	NaN	NaN
100	1202	True	R_2QZ39tJgMZUg8z3	anonymous	EN	-35	-46	-46	-44	-46	-47	-10	-21	16	18	-46	31	-47	-42	-42	-26	-39	49	-32	49	-49	-32	20	-40	Strongly Democrat	-30	28	34	31	22	-17	-19	-24	-34	-36	50	NaN	NaN	NaN	-28	33	42	-30	28
100	911	False	R_22t9uoyrfWuJIev	anonymous	EN	-28	-36	25	31	-49	-40	10	-29	-50	0	0	-50	-20	-43	28	-41	29	-49	45	-50	-12	10	15	-49	Strongly Democrat	-20	10	10	-10	25	10	-33	-24	NaN	NaN	NaN	NaN	NaN	NaN	NaN	NaN	NaN	NaN	NaN
100	970	False	R_1rBc9rJDwB2BaJM	anonymous	EN	-40	-32	-43	-42	-47	-28	2	-12	-41	0	-18	-36	-41	-46	21	9	6	-40	34	-44	21	21	21	-40	Strongly Democrat	-30	26	29	25	25	-30	-41	-40	-31	-10	-10	-44	-21	-21	NaN	NaN	NaN	NaN	NaN
100	632	True	R_b2t5oZxXXCsmijf	anonymous	EN	16	10	-41	-11	-42	0	-11	15	10	-10	35	-17	9	14	0	8	-9	-33	6	-40	-1	11	5	-1	Lean Republican	-21	-6	-9	-10	10	11	10	0	NaN	NaN	NaN	NaN	NaN	NaN	NaN	NaN	NaN	NaN	NaN
100	710	True	R_3I05KtTU5ekCyDN	anonymous	EN	-21	-35	-44	-44	-44	-43	-38	-32	-25	-33	-39	-40	-24	-18	36	-44	45	-41	29	-44	42	-40	21	-31	Strongly Democrat	-31	31	36	36	26	-10	-31	-29	NaN	NaN	NaN	NaN	NaN	NaN	NaN	NaN	NaN	NaN	NaN
100	895	True	R_3PucK09NQNwizVK	anonymous	EN	-50	-50	-50	-50	-50	-50	-50	-50	-50	-50	-50	-50	-50	-50	50	-29	50	-50	-13	-50	26	16	29	-45	Lean Democrat	22	-29	-31	-50	36	-50	-46	-50	NaN	NaN	NaN	NaN	NaN	NaN	NaN	NaN	NaN	NaN	NaN
100	1506	True	R_24I7rboSLckbcFa	anonymous	EN	-31	21	-34	50	39	-25	48	20	-14	43	50	15	-9	43	-28	41	-21	16	50	25	39	30	38	-19	Strongly Democrat	24	50	20	45	24	11	-13	28	NaN	NaN	NaN	NaN	NaN	NaN	NaN	NaN	NaN	NaN	NaN
100	656	True	R_Y6Aadd2nN4UBcvT	anonymous	EN	-50	-49	-50	-32	-50	-49	-33	-49	-50	-32	-50	-50	-50	-43	43	0	47	-50	15	-50	16	0	0	-47	Strongly Democrat	-49	44	41	38	47	-10	-48	-35	NaN	NaN	NaN	NaN	NaN	NaN	-20	0	0	-47	30
100	1029	True	R_30u7U8Qg1j5aU7E	anonymous	EN	-26	-44	-41	-44	-43	-25	-33	-37	-35	-19	-31	-42	-35	-42	5	-23	21	-50	8	-39	20	0	6	-34	Lean Democrat	-25	-13	-6	-18	38	-28	-35	-32	NaN	NaN	NaN	-25	11	17	NaN	NaN	NaN	NaN	NaN
100	724	True	R_3oUbLiepTkAbMzb	anonymous	EN	31	0	34	33	43	24	26	37	23	32	24	23	25	0	-10	9	26	13	28	-13	-26	18	-35	-50	Strongly Republican	-19	21	-20	-25	22	20	27	21	NaN	NaN	NaN	NaN	NaN	NaN	NaN	NaN	NaN	-25	0
100	649	True	R_3HOKSnSV6vSJxDg	anonymous	EN	-5	-50	-33	17	32	-32	14	-22	0	0	0	0	-33	0	33	20	50	0	32	0	25	0	0	-50	Independent/Undecided/Other	-36	30	-20	-19	37	30	-21	-20	NaN	NaN	NaN	NaN	NaN	NaN	NaN	NaN	NaN	NaN	NaN
100	2625	True	R_3NyVGt1AOMiRu8W	anonymous	EN	-26	-12	-40	-5	-44	-23	-37	-12	-20	-11	-17	-46	-45	-44	40	-35	40	-50	42	-50	29	-11	5	16	Lean Democrat	-21	20	16	-6	40	-41	-46	-41	-46	50	50	NaN	NaN	NaN	-31	25	30	NaN	NaN
100	927	True	R_2fvN49UU6qrisFm	anonymous	EN	14	0	41	40	41	-5	22	21	0	0	-5	13	-12	0	0	20	20	6	33	44	-40	-11	-41	-29	Lean Republican	-23	0	-20	-7	24	0	10	0	-33	6	31	-37	2	10	-30	-3	0	-14	19
100	760	True	R_3mgbDuGbg8qP5qd	anonymous	EN	31	33	40	41	42	37	41	36	28	27	19	38	30	35	-7	40	17	22	12	49	-49	11	-19	-11	Strongly Republican	-29	-26	-35	-31	22	32	24	24	NaN	NaN	NaN	NaN	NaN	NaN	NaN	NaN	NaN	NaN	NaN
100	1788	True	R_3fxRQsdzFJ3zVVb	anonymous	EN	48	44	40	46	47	35	40	43	18	31	35	31	34	46	37	22	27	36	16	44	-28	-13	-22	40	Strongly Republican	-47	-33	-36	-35	36	32	32	-13	NaN	NaN	NaN	NaN	NaN	NaN	NaN	NaN	NaN	NaN	NaN
100	808	True	R_vPvK4QkKDyd3TLb	anonymous	EN	25	14	35	50	47	16	0	47	27	15	26	17	50	50	0	-29	50	-33	0	47	-50	0	-50	35	Independent/Undecided/Other	-36	-32	-43	-50	26	7	-19	-38	NaN	NaN	NaN	NaN	NaN	NaN	NaN	NaN	NaN	NaN	NaN
100	441162	True	R_79EXDlxksePaBs5	anonymous	EN	-20	-22	-36	19	-45	-18	-38	-16	-28	-11	-37	-50	-22	-16	-3	-25	12	-50	4	-50	45	6	0	-33	Lean Republican	-17	31	16	19	32	0	1	-5	-37	26	29	-36	-8	-10	-37	-12	-12	-28	14
100	2537	True	R_1gNnDnVi6Wc7gTE	anonymous	EN	20	10	13	42	13	2	-10	1	21	14	8	-28	24	-14	4	-22	7	-19	-26	-33	-38	-12	-35	10	Lean Republican	-21	-10	-10	9	20	20	11	6	NaN	NaN	NaN	NaN	NaN	NaN	NaN	NaN	NaN	NaN	NaN
100	1575	True	R_1fd2DagQRJGjvNR	anonymous	EN	22	21	34	35	34	18	23	39	36	21	13	37	40	36	-35	33	-35	-38	-42	32	-39	30	-26	-10	Strongly Republican	-29	-18	-28	-31	21	29	29	37	NaN	NaN	NaN	NaN	NaN	NaN	NaN	NaN	NaN	NaN	NaN
100	1688	True	R_3gT8dgVBGIrRgAz	anonymous	EN	-17	-44	-30	-41	-22	-15	9	-27	-12	-6	-13	-44	-27	3	12	4	32	-45	19	-45	16	-11	-17	-38	Lean Democrat	-15	20	5	7	39	-16	-34	-31	NaN	NaN	NaN	NaN	NaN	NaN	NaN	NaN	NaN	NaN	NaN
100	798	True	R_3dSWyVtvSnxz3YV	anonymous	EN	11	15	-15	30	38	-13	29	15	20	24	-14	34	5	32	19	-6	17	0	19	-42	15	19	-13	9	Lean Republican	-30	-5	-20	-21	26	17	17	19	-50	-32	-50	NaN	NaN	NaN	-18	-10	-14	NaN	NaN
100	706	True	R_2dBnBu21j3mTnYK	anonymous	EN	30	0	33	-31	50	-27	-36	0	50	40	0	-50	50	-17	9	-35	0	-48	36	-50	-16	40	-50	-42	Independent/Undecided/Other	18	-11	-2	-9	32	15	0	0	NaN	NaN	NaN	NaN	NaN	NaN	NaN	NaN	NaN	NaN	NaN
100	470	True	R_87Hpum976TxLv9v	anonymous	EN	16	14	7	26	31	10	8	11	12	22	-10	0	-3	-15	-11	14	23	-12	5	21	-14	-12	-22	-22	Lean Republican	-25	-19	-31	-20	5	12	8	-10	NaN	NaN	NaN	NaN	NaN	NaN	NaN	NaN	NaN	NaN	NaN
100	1362	True	R_12MvDkFn9RQDy3V	anonymous	EN	31	31	1	38	31	38	0	40	21	1	38	0	39	38	-25	13	-39	1	1	26	-21	0	-41	21	Lean Republican	-31	-27	-36	-36	20	14	0	-31	NaN	NaN	NaN	-41	-31	-41	NaN	NaN	NaN	-31	-11
100	2238	True	R_1OHWhIHY2RoUQ0i	anonymous	EN	26	22	-20	41	0	24	30	29	-32	24	25	0	15	4	-43	15	-29	-50	-22	-13	-49	-6	-50	25	Strongly Republican	-43	-30	-44	-47	4	31	26	16	NaN	NaN	NaN	NaN	NaN	NaN	NaN	NaN	NaN	NaN	NaN
100	608	True	R_22lR06sITsK1DFO	anonymous	EN	32	28	50	50	47	12	0	50	0	0	26	45	35	43	-20	-33	33	-19	0	41	-50	0	-50	43	Lean Republican	-29	-18	-46	-49	25	9	0	-45	NaN	NaN	NaN	NaN	NaN	NaN	NaN	NaN	NaN	NaN	NaN
100	760	True	R_2XaghQOaX40vfUz	anonymous	EN	21	-6	29	44	44	1	24	-4	5	-8	23	28	-16	22	2	11	-15	28	5	43	-43	11	-4	-14	Lean Republican	-22	-25	-29	-36	28	17	11	10	NaN	NaN	NaN	-47	-37	-36	-28	-9	-15	-29	5
100	1005	True	R_2dgyqezbienDFZ3	anonymous	EN	24	8	-28	31	-48	38	-5	43	-48	48	-34	-43	-48	16	-36	-13	24	-50	31	-29	-20	-42	-17	22	Independent/Undecided/Other	-33	-35	-32	-42	21	-5	2	2	-21	0	-10	NaN	NaN	NaN	NaN	NaN	NaN	NaN	NaN
100	945	True	R_3gUHiF1arHQP5vK	anonymous	EN	24	-21	31	30	41	23	9	-11	11	-10	-17	23	-6	32	-20	11	-11	20	19	34	-25	-12	-32	-20	Lean Republican	-30	-17	-31	-26	33	22	32	23	NaN	NaN	NaN	NaN	NaN	NaN	NaN	NaN	NaN	NaN	NaN
100	1194	True	R_2zqhBSJ3L8e1uGw	anonymous	EN	21	-18	-8	16	8	-8	-1	-2	1	2	-10	20	-1	-15	26	8	22	16	0	1	11	0	0	-11	Lean Democrat	24	24	26	25	-25	27	20	26	-21	11	13	NaN	NaN	NaN	-10	-8	-13	-15	-1
100	876	True	R_2U91wcQmi7W3AA9	anonymous	EN	22	7	-42	-48	-38	25	31	32	17	-13	-20	-11	33	46	50	41	4	38	33	18	-47	-8	-23	42	Lean Democrat	-11	10	7	9	14	13	9	10	NaN	NaN	NaN	NaN	NaN	NaN	NaN	NaN	NaN	NaN	NaN
100	1297	True	R_3FVxihF17asFmVt	anonymous	EN	30	20	31	50	50	27	34	27	28	28	31	33	31	28	-22	-28	4	-50	-50	50	-50	0	1	50	Lean Republican	-33	-41	-34	-42	31	32	33	37	NaN	NaN	NaN	NaN	NaN	NaN	NaN	NaN	NaN	NaN	NaN
100	902	True	R_27erFQlk7tiMQCo	anonymous	EN	15	-34	-42	39	14	27	36	20	9	24	-23	27	-13	0	-25	30	11	-10	20	-15	-22	5	-26	10	Independent/Undecided/Other	-40	-20	-34	-34	18	30	32	30	-42	45	48	-42	12	34	NaN	NaN	NaN	0	33
100	484	True	R_25L5OfuI8To0jmg	anonymous	EN	23	9	-14	22	-20	14	-7	8	2	0	15	23	20	28	-23	-31	-30	17	-15	-16	-15	-9	-22	13	Lean Republican	-36	-26	-21	-19	22	19	29	12	NaN	NaN	NaN	NaN	NaN	NaN	NaN	NaN	NaN	NaN	NaN
100	3972	True	R_12JELqyN8W0a6eT	anonymous	EN	40	44	42	46	41	42	40	41	42	36	37	38	38	39	-48	42	-48	31	-38	29	-48	10	-47	41	Strongly Republican	-41	-43	-43	-44	34	40	37	38	NaN	NaN	NaN	-47	-42	-46	-49	-46	-45	NaN	NaN
100	916	True	R_22JtuUMWI5drBVa	anonymous	EN	32	50	42	50	34	50	-27	50	22	19	11	10	-28	45	-44	-47	44	-32	33	39	-50	-50	-38	50	Lean Republican	-46	-47	-49	-49	15	20	11	-16	NaN	NaN	NaN	NaN	NaN	NaN	NaN	NaN	NaN	NaN	NaN
100	1183	True	R_3RruWVU9jPFC3sI	anonymous	EN	32	-8	0	50	48	27	23	0	0	31	13	27	9	33	23	23	0	25	0	46	-13	23	0	0	Strongly Republican	-50	-9	-36	-35	34	39	29	33	NaN	NaN	NaN	NaN	NaN	NaN	NaN	NaN	NaN	NaN	NaN
100	1542	False	R_3Mg0v0gE6zmVrhe	anonymous	EN	11	2	-39	29	-50	11	26	-9	24	-39	-40	0	24	-7	-10	39	26	-39	9	-50	0	27	8	-30	Lean Republican	-12	21	16	12	20	27	-15	27	NaN	NaN	NaN	NaN	NaN	NaN	NaN	NaN	NaN	NaN	NaN
100	1157	True	R_3J8dOEkqLxKABEM	anonymous	EN	18	22	7	19	26	30	29	27	2	17	25	23	14	38	28	32	21	-31	16	4	-25	10	-19	3	Lean Republican	-22	-16	-22	-31	24	20	32	26	NaN	NaN	NaN	NaN	NaN	NaN	-34	-19	-33	NaN	NaN
100	8485	True	R_3HphzepwrH6hKmJ	anonymous	EN	0	0	-21	-1	0	-32	0	-3	-36	0	-28	-2	-16	0	8	-18	0	-39	40	0	-21	32	-19	-45	Independent/Undecided/Other	-32	-36	-41	-44	40	-44	-39	-41	NaN	NaN	NaN	NaN	NaN	NaN	NaN	NaN	NaN	NaN	NaN
100	1698	True	R_vHu4vLPnqmaWIrT	anonymous	EN	14	-24	-34	17	-6	20	29	27	34	15	33	32	28	-5	-9	29	-14	-35	-30	-1	6	-7	-25	10	Lean Republican	-19	-1	-11	-14	20	6	11	7	NaN	NaN	NaN	-38	-20	-32	NaN	NaN	NaN	NaN	NaN
100	1281	True	R_2WwLKQ7OMB59DAw	anonymous	EN	-23	-24	-27	-27	-28	-13	-1	-23	-2	-1	-11	-14	-16	-18	13	-3	20	-30	13	-41	35	0	2	-25	Strongly Democrat	-17	18	22	13	22	-8	-30	-31	NaN	NaN	NaN	NaN	NaN	NaN	NaN	NaN	NaN	NaN	NaN
100	3271	True	R_1OB1P3TqK6IEl8L	anonymous	EN	15	-11	39	39	44	13	42	24	12	13	39	26	12	-12	0	27	5	14	0	40	-35	21	-36	-17	Independent/Undecided/Other	-26	-1	-19	-14	26	0	3	3	-22	-4	-7	NaN	NaN	NaN	-31	-26	-18	-34	-23
100	982	True	R_01JvZzKOJCD212x	anonymous	EN	41	32	44	43	46	37	45	39	42	36	44	43	44	45	-35	37	-19	40	-5	46	-32	29	-46	-33	Strongly Republican	-25	-8	-47	-45	19	29	27	18	NaN	NaN	NaN	NaN	NaN	NaN	NaN	NaN	NaN	NaN	NaN
100	5520	True	R_3HYvtuCcXKWgbbg	anonymous	EN	22	23	21	30	36	23	32	23	22	22	24	29	22	35	-7	29	-10	11	-13	29	-23	18	-27	-12	Lean Republican	-26	-17	-23	-28	20	11	23	10	NaN	NaN	NaN	NaN	NaN	NaN	NaN	NaN	NaN	NaN	NaN
100	1122	True	R_2QEYYSbBzdnC7vZ	anonymous	EN	16	9	-33	-20	-27	-39	26	-22	-20	20	-35	13	-13	1	29	42	42	-34	42	-46	8	-27	-40	-40	Lean Republican	-25	21	20	10	22	16	11	9	NaN	NaN	NaN	NaN	NaN	NaN	NaN	NaN	NaN	NaN	NaN
100	1507	True	R_2VlvuX3TJnHZqOZ	anonymous	EN	30	8	37	37	45	26	30	33	23	23	32	18	33	13	-18	38	-35	3	-11	24	-22	4	-36	11	Strongly Republican	-25	10	-22	-25	20	30	25	22	-22	-31	-36	-44	-46	-40	NaN	NaN	NaN	-8	-4
100	829	True	R_110dhYWXATOgrhP	anonymous	EN	30	0	0	15	36	6	12	38	0	18	-12	-12	-5	0	-9	17	4	0	26	28	-31	-17	-20	18	Lean Republican	-40	-17	-25	-31	30	26	25	25	NaN	NaN	NaN	NaN	NaN	NaN	-38	-21	-23	NaN	NaN
100	841	True	R_cZVETNCO8oRFIEp	anonymous	EN	31	10	15	50	3	12	42	35	31	40	44	38	28	34	-9	39	-40	40	-9	20	-50	-11	-28	-11	Lean Republican	-34	-30	-41	-46	31	31	26	26	-35	-17	-38	NaN	NaN	NaN	NaN	NaN	NaN	NaN	NaN
100	967	True	R_3qUUTTUTulYUTLt	anonymous	EN	14	0	0	42	42	8	0	-11	32	7	5	8	13	0	0	-3	-25	-31	-9	35	-9	-5	-32	-34	Lean Republican	-21	0	-30	-31	4	0	-21	-32	NaN	NaN	NaN	NaN	NaN	NaN	NaN	NaN	NaN	NaN	NaN
100	1014	True	R_1eVscAhVGIPDTes	anonymous	EN	21	31	50	50	13	32	31	33	0	0	17	0	13	34	-20	33	17	-39	0	0	-50	10	-42	12	Strongly Republican	-22	-10	-31	-31	15	25	22	0	NaN	NaN	NaN	NaN	NaN	NaN	NaN	NaN	NaN	NaN	NaN
100	644	True	R_UfENThYUiuQ2hq1	anonymous	EN	31	-5	50	50	50	-7	27	-12	12	-1	3	46	22	0	-10	11	-10	50	39	50	-50	8	-36	-17	Lean Republican	-35	-30	-25	-40	22	15	20	10	NaN	NaN	NaN	NaN	NaN	NaN	NaN	NaN	NaN	NaN	NaN
100	2241	True	R_3K3qV1kG4IygdxL	anonymous	EN	-20	0	-22	0	-13	0	-27	0	-20	0	-8	-35	-14	-14	-10	-50	13	25	13	-19	25	-13	30	-13	Strongly Democrat	-11	20	21	21	20	11	-30	-32	NaN	NaN	NaN	NaN	NaN	NaN	NaN	NaN	NaN	NaN	NaN
100	1213	True	R_33w2wLbjUV7xDyr	anonymous	EN	8	-19	-25	-18	-11	24	14	-15	31	15	20	26	17	-14	-9	-6	-27	-12	-22	-35	8	29	7	-31	Independent/Undecided/Other	-19	1	-30	-31	9	11	-31	-30	NaN	NaN	NaN	-40	-32	-36	NaN	NaN	NaN	NaN	NaN
100	1517	True	R_21Eub66j49MA8Um	anonymous	EN	-32	-38	-44	-42	-38	-37	-46	-39	-50	-40	-42	-50	-39	-50	30	-31	50	-43	50	-44	47	27	30	-34	Strongly Democrat	-28	38	26	28	37	-33	-43	-50	NaN	NaN	NaN	NaN	NaN	NaN	NaN	NaN	NaN	NaN	NaN
100	2109	True	R_3Je7YN6YpnBnIAx	anonymous	EN	-28	-17	-32	-18	-19	-28	-20	-14	-25	0	-34	-1	-37	-30	29	-25	47	-36	12	-38	11	12	13	0	Lean Democrat	-16	16	11	-19	24	-25	-44	-50	NaN	NaN	NaN	NaN	NaN	NaN	NaN	NaN	NaN	NaN	NaN
100	930	True	R_3I4C6e6ccp54vPf	anonymous	EN	-31	-22	-37	-37	-38	-42	-38	-40	-40	-13	-39	-39	-38	-28	32	-35	33	-42	32	-50	31	14	25	-24	Strongly Democrat	-16	31	9	-14	10	-21	-50	-50	-20	42	41	NaN	NaN	NaN	-22	29	31	-32	32
100	1632	True	R_tPYWk4u5Hmf8lFf	anonymous	EN	-5	-10	-10	-7	-19	-8	7	-20	13	8	-7	-10	-11	-25	0	0	0	-21	9	-38	0	20	21	22	Independent/Undecided/Other	3	19	17	25	0	9	-8	-10	NaN	NaN	NaN	NaN	NaN	NaN	NaN	NaN	NaN	NaN	NaN
100	1847	True	R_3Mb4BKgHK4qMznL	anonymous	EN	-42	-42	-42	-42	-42	-42	-42	-43	-43	-1	-41	-42	-42	-42	50	-41	50	-40	39	-50	50	0	34	-50	Strongly Democrat	-16	12	16	16	21	-33	-50	-50	NaN	NaN	NaN	-50	32	32	NaN	NaN	NaN	-41	37
100	1196	True	R_bQqok7sX5qzy6Ep	anonymous	EN	34	39	23	44	39	22	-1	37	38	26	27	-17	39	39	-31	0	6	0	-24	20	-35	-9	-38	29	Strongly Republican	-33	-27	-38	-41	10	10	-21	-21	NaN	NaN	NaN	NaN	NaN	NaN	-21	-12	-28	NaN	NaN
100	1093	True	R_3qf0O3revOkybZh	anonymous	EN	-46	-46	-48	-13	-49	-32	-47	-33	-41	-20	-48	-47	-47	-42	39	-29	41	-48	-48	-45	33	40	37	-42	Strongly Democrat	-22	18	40	24	46	-24	-40	-49	-24	39	45	NaN	NaN	NaN	NaN	NaN	NaN	-32	44
100	1318	True	R_3nc38KHCeM23Tus	anonymous	EN	-1	-7	3	5	36	-17	-18	0	-18	0	-28	0	-20	-19	14	-14	37	0	-38	34	0	0	9	-41	Independent/Undecided/Other	-12	0	-6	1	14	-23	-23	-41	NaN	NaN	NaN	-44	0	39	-33	0	-7	NaN	NaN
100	83466	True	R_03Cv4153UyS5R0R	anonymous	EN	-44	-47	-2	-14	-33	-32	0	-25	-31	-12	-44	-12	-37	-35	-10	30	-50	41	0	-38	-25	41	31	-42	Strongly Democrat	-37	35	29	34	30	-25	-36	-44	-22	36	50	0	0	-14	NaN	NaN	NaN	NaN	NaN
100	1103	True	R_2WN10FEVflxgxLG	anonymous	EN	-41	-44	-46	-42	-46	-48	-40	-47	-47	-40	-43	-43	-49	-46	29	-29	29	-50	26	-50	50	-2	20	-50	Strongly Democrat	-22	11	-1	-30	34	-22	-46	-50	NaN	NaN	NaN	NaN	NaN	NaN	NaN	NaN	NaN	NaN	NaN
100	1334	True	R_3erdVp98mEtrNxT	anonymous	EN	-36	-43	-46	-38	-35	-37	-35	-39	-43	-4	-37	-43	-39	-46	36	-27	41	-38	34	-25	43	-7	21	30	Strongly Democrat	-21	22	24	16	15	-10	-43	-45	NaN	NaN	NaN	NaN	NaN	NaN	-39	27	32	-23	45
100	1647	True	R_30k0iRq2NzDkur1	anonymous	EN	-30	-29	-36	-33	-33	-27	-30	-23	-30	-19	-19	-32	-37	-28	23	-14	28	-28	29	-43	36	1	32	-31	Strongly Democrat	-16	32	16	27	23	-10	-35	-42	NaN	NaN	NaN	-38	-10	-12	NaN	NaN	NaN	-26	31
100	1958	True	R_1Dxa9iQu3IExqem	anonymous	EN	-34	-38	-40	-29	-43	-35	-15	-38	-42	-4	-27	-28	-46	-26	23	-25	45	-50	45	-50	17	5	12	-36	Strongly Democrat	-11	10	12	1	35	-28	-49	-50	NaN	NaN	NaN	NaN	NaN	NaN	NaN	NaN	NaN	NaN	NaN
100	1771	True	R_2S1qDafMlUtpmiH	anonymous	EN	-23	-45	13	32	-46	-44	14	13	15	-16	-38	-21	18	-46	32	39	43	-44	26	-49	-39	-30	-15	37	Lean Democrat	-17	11	19	9	45	-32	-49	-47	NaN	NaN	NaN	NaN	NaN	NaN	-24	24	21	NaN	NaN
100	896	True	R_3ENoWAJBPQABXJ9	anonymous	EN	-36	-40	-50	-50	-50	-29	-23	-18	-24	-3	-32	-50	-17	-33	50	-50	50	-50	45	-50	50	23	22	-50	Strongly Democrat	-11	11	18	11	28	-34	-50	-50	-21	11	29	NaN	NaN	NaN	NaN	NaN	NaN	NaN	NaN
100	1673	True	R_3emm0AhmVmlCcUO	anonymous	EN	-43	-42	-37	-36	-39	-36	-11	-34	-34	-16	-41	-11	-33	-39	45	-26	42	-12	38	-45	40	9	23	-38	Strongly Democrat	-17	16	9	-8	28	-33	-39	-40	-25	10	38	NaN	NaN	NaN	NaN	NaN	NaN	-17	35
100	2899	True	R_3nxehrJ2rusvz9V	anonymous	EN	-24	-31	-30	-29	-30	-5	-21	-11	2	-9	-29	-24	-28	-21	-4	6	10	-23	-20	-50	13	14	-3	13	Lean Democrat	-19	9	15	15	25	-2	-30	-28	NaN	NaN	NaN	-33	-9	-7	-29	8	9	NaN	NaN
100	1412	True	R_8vUV5H9pJai6ITf	anonymous	EN	-22	-45	-46	-37	-49	-19	-20	-40	-17	-26	-24	-45	-41	-48	6	-1	33	-49	0	-50	36	-7	30	10	Strongly Democrat	-16	24	22	20	22	-19	-32	-32	NaN	NaN	NaN	NaN	NaN	NaN	-34	14	20	NaN	NaN
100	1406	True	R_9R1auEVBXuXPCGB	anonymous	EN	10	-41	-50	-33	10	-27	10	-17	9	7	21	-33	-23	-31	-13	9	20	20	20	-50	34	27	-28	-50	Independent/Undecided/Other	-50	-12	-31	-10	36	-12	-38	-27	NaN	NaN	NaN	-50	-32	-42	-21	-21	-21	-21	-11
100	1134	True	R_11Y2Jw0JOZjYTwS	anonymous	EN	-20	-20	-25	-30	-30	-11	7	-12	-28	-19	-21	-21	-29	-35	7	29	25	-29	20	-32	23	-7	9	-30	Strongly Democrat	-19	29	15	23	32	-9	-29	-32	NaN	NaN	NaN	NaN	NaN	NaN	NaN	NaN	NaN	NaN	NaN
100	11049	True	R_2QxGLmmzUPyQGj3	anonymous	EN	-41	-32	-31	-26	-40	-34	-39	-27	-45	-15	-50	-29	-41	-44	41	-21	41	-21	40	-36	34	12	41	-41	Strongly Democrat	-11	10	15	10	-10	-26	-41	-50	NaN	NaN	NaN	NaN	NaN	NaN	NaN	NaN	NaN	NaN	NaN
100	872	True	R_3HMNo3LaqwNara6	anonymous	EN	-32	-47	-41	-31	-38	-44	-48	-38	-48	-41	-47	-47	-45	-46	42	-39	43	-43	34	-28	44	-33	42	-47	Strongly Democrat	-26	36	30	26	35	-25	-47	-39	NaN	NaN	NaN	NaN	NaN	NaN	NaN	NaN	NaN	-44	43
100	1098	True	R_2dXTt4bg5y3isVE	anonymous	EN	16	0	-23	16	0	13	0	0	0	-30	0	-34	24	12	0	18	0	-36	15	0	0	31	-8	-20	Independent/Undecided/Other	-30	-16	-10	-22	16	-20	13	12	NaN	NaN	NaN	NaN	NaN	NaN	NaN	NaN	NaN	NaN	NaN
100	1376	True	R_1fja8TQuDffavmp	anonymous	EN	-20	-35	-49	-37	-43	-36	-42	-35	-25	-2	-36	-45	-41	-36	41	-32	38	-50	29	-50	28	20	18	-50	Strongly Democrat	-20	32	25	25	24	-17	-35	-35	NaN	NaN	NaN	NaN	NaN	NaN	NaN	NaN	NaN	NaN	NaN
100	1357	True	R_3RrWL2OKP86vrH4	anonymous	EN	-10	-42	-21	-25	-41	0	0	-17	0	-30	-12	49	-40	-31	-10	0	10	-46	10	-44	13	13	-46	14	Lean Democrat	-41	11	0	0	32	-21	-20	-31	-20	41	43	NaN	NaN	NaN	NaN	NaN	NaN	NaN	NaN
100	1606	True	R_3plox9SwEPSgnQX	anonymous	EN	11	-9	-23	-2	1	11	-1	12	20	0	13	-2	9	-1	-28	5	-17	-10	-46	-5	18	1	-24	3	Independent/Undecided/Other	-28	-7	-31	-31	11	5	10	9	NaN	NaN	NaN	NaN	NaN	NaN	NaN	NaN	NaN	NaN	NaN
100	2727	True	R_3fCpfMDP030dh4m	anonymous	EN	-5	-3	-33	30	-29	-10	-10	14	-29	8	11	-14	-33	-8	8	-22	15	-35	29	-42	-12	14	-12	10	Lean Democrat	-28	-21	-13	-18	31	-11	-5	-22	-29	1	7	-47	-42	-43	-32	-10	-11	NaN	NaN
100	926	True	R_1M3Ot8JjtBkUFGT	anonymous	EN	-2	-21	-22	-21	-21	9	9	-8	9	6	6	-21	-6	-2	-15	0	5	-33	-1	-35	4	10	-4	-36	Independent/Undecided/Other	-20	20	10	10	21	13	15	11	NaN	NaN	NaN	NaN	NaN	NaN	NaN	NaN	NaN	-20	6
100	2587	True	R_3LehPw2Wf6WOQxj	anonymous	EN	9	-32	-36	6	-29	0	22	20	29	11	9	-1	-20	-22	-8	9	-5	-36	-23	-40	5	23	-31	-32	Lean Republican	-31	0	5	-8	25	4	-16	-3	-28	1	27	-32	24	5	NaN	NaN	NaN	NaN	NaN
100	1912	True	R_2B2J82fxFrco4sR	anonymous	EN	-22	-26	-29	-19	-27	-21	-21	-22	-19	-1	-17	-26	-28	-25	33	-33	43	-50	16	-30	17	-19	10	-33	Lean Democrat	-15	-1	6	-5	26	-21	-25	-29	NaN	NaN	NaN	NaN	NaN	NaN	NaN	NaN	NaN	NaN	NaN
100	1083	True	R_bvVJarmDGF3lbAR	anonymous	EN	-21	-32	-39	-21	-50	-30	-18	-31	-50	-1	-34	-50	-50	-32	19	0	36	-50	13	-50	13	-20	21	-50	Lean Democrat	-22	11	22	11	22	12	-8	-25	NaN	NaN	NaN	NaN	NaN	NaN	NaN	NaN	NaN	NaN	NaN
100	1586	True	R_eajk32BAMw5Rv1v	anonymous	EN	-16	-18	-32	0	-11	-5	-14	-12	-16	-17	-12	-32	-33	11	23	-22	25	-34	14	-15	0	-7	-22	-30	Independent/Undecided/Other	-13	-22	-15	-28	18	-20	-20	-31	NaN	NaN	NaN	NaN	NaN	NaN	-20	16	17	-18	29
100	990	True	R_1mFyA4nHR8d35KE	anonymous	EN	-16	-31	-35	-20	-32	-17	-19	-6	23	8	1	-31	-23	-31	7	-23	14	-39	10	-39	25	31	-34	-42	Lean Democrat	-25	-4	-10	-22	24	-11	-12	-21	NaN	NaN	NaN	NaN	NaN	NaN	NaN	NaN	NaN	NaN	NaN
100	1393	True	R_31saNJ5Cvm9h1Xv	anonymous	EN	-8	-31	-28	-5	10	9	28	-41	-11	-5	-7	-9	-17	-31	15	21	9	-4	3	-4	16	19	-14	-36	Lean Democrat	-23	10	-15	-8	29	-6	-21	-30	-10	10	15	NaN	NaN	NaN	NaN	NaN	NaN	NaN	NaN
100	1672	True	R_2tmtLGHiKfAfLIS	anonymous	EN	-10	-18	-29	-8	-28	0	0	-4	0	0	-9	8	-32	-24	25	-4	25	-14	5	-39	15	24	-13	-36	Lean Democrat	-9	8	9	0	11	-6	-7	-8	NaN	NaN	NaN	NaN	NaN	NaN	-17	16	8	-25	-5
100	774	True	R_SV84qMP6XmCw1Wh	anonymous	EN	-22	-19	-41	-32	-20	-27	-22	0	-13	16	-21	-32	-16	-36	17	-18	42	-18	34	8	20	-15	17	-40	Independent/Undecided/Other	-24	21	16	21	21	-21	-23	-30	NaN	NaN	NaN	NaN	NaN	NaN	NaN	NaN	NaN	NaN	NaN
100	1430	True	R_W0Wu7tC7Z2fYinn	anonymous	EN	-39	-40	-41	-32	-41	-41	-37	-41	-41	-31	-44	-41	-42	-38	37	-45	46	-48	38	-50	47	-10	0	-38	Strongly Democrat	-24	17	26	20	31	-32	-37	-45	NaN	NaN	NaN	NaN	NaN	NaN	NaN	NaN	NaN	NaN	NaN
100	464	True	R_efB7jaw3yVhXj4B	anonymous	EN	-22	-15	-50	-19	-20	-19	26	20	33	-18	25	-16	18	0	-27	9	38	14	50	-25	50	23	34	31	Independent/Undecided/Other	-31	33	-1	-2	0	0	0	0	NaN	NaN	NaN	50	35	22	14	22	18	NaN	NaN
100	1038	True	R_Y94QbtygEgqhih3	anonymous	EN	-11	-33	-32	-14	-39	-18	-9	-24	-35	-16	-27	-34	-22	-22	7	0	16	-20	13	-28	15	-14	5	13	Lean Republican	-11	19	17	21	16	5	-8	-11	NaN	NaN	NaN	NaN	NaN	NaN	NaN	NaN	NaN	NaN	NaN
100	942	True	R_ZxDoeKs1bbt8FPj	anonymous	EN	-15	-19	-41	-14	-16	-10	-25	-11	-16	0	-11	-39	-16	-50	8	-8	5	-40	20	-34	12	5	4	-25	Strongly Democrat	-11	11	20	10	26	-42	-38	-47	NaN	NaN	NaN	NaN	NaN	NaN	NaN	NaN	NaN	NaN	NaN
100	1095	True	R_3031JdlrS3HbU6x	anonymous	EN	11	-11	-26	-31	-14	-11	27	-31	19	36	16	-32	-11	-12	-10	-10	11	-35	11	-45	12	25	0	-18	Independent/Undecided/Other	-21	21	21	-23	32	10	-12	11	NaN	NaN	NaN	NaN	NaN	NaN	NaN	NaN	NaN	NaN	NaN
100	1356	True	R_3J8Gg6KqJErHZ3L	anonymous	EN	-35	-43	-43	-25	-42	-42	-27	-38	-28	-29	-38	-42	-42	-42	28	-34	34	-50	35	-50	37	-32	41	-41	Strongly Democrat	-27	26	31	25	35	-41	-37	-43	NaN	NaN	NaN	NaN	NaN	NaN	NaN	NaN	NaN	NaN	NaN
100	2428	True	R_OI5zGBMLBff1l5L	anonymous	EN	-50	-50	-50	-50	-50	-50	-50	-50	-50	-2	-50	-50	-50	-50	50	-18	50	50	50	-50	50	0	39	-50	Strongly Democrat	-10	0	26	-1	30	-31	-50	-42	-34	1	-2	-31	17	19	NaN	NaN	NaN	-42	11
100	6811	True	R_bybAfjd6xC3Zied	anonymous	EN	-42	-47	-45	-47	-46	-41	-38	-40	-25	-34	-48	-43	-38	-49	42	-43	47	-43	18	-45	34	11	37	-46	Strongly Democrat	-22	27	16	17	33	-19	-46	-45	NaN	NaN	NaN	NaN	NaN	NaN	NaN	NaN	NaN	NaN	NaN
100	1772	True	R_2B41BYrodO25MhQ	anonymous	EN	-38	-36	-43	-35	-36	-35	-36	-31	-40	-24	-41	-44	-35	-42	42	-35	50	-50	35	-33	35	8	25	-50	Strongly Democrat	-8	11	15	-12	23	-31	-50	-50	-12	28	36	-32	-16	-30	-21	25	26	NaN	NaN
100	2700	True	R_1lxEPA0Q4FtUopf	anonymous	EN	-10	-21	-29	-23	-30	10	11	-31	-22	6	14	16	-34	-16	30	-14	18	2	8	-29	21	6	-12	10	Lean Democrat	-23	18	16	14	21	19	11	18	NaN	NaN	NaN	NaN	NaN	NaN	NaN	NaN	NaN	NaN	NaN
100	981	True	R_3qEBgLSVKBiOo9w	anonymous	EN	-20	-35	-44	-32	-40	-37	36	-42	-21	-25	-25	45	-28	-41	40	0	36	-50	44	-50	9	36	41	-33	Lean Democrat	-33	14	7	10	19	-17	-20	-18	NaN	NaN	NaN	NaN	NaN	NaN	NaN	NaN	NaN	NaN	NaN
100	1236	True	R_PXPSDejXpNjariV	anonymous	EN	-34	-24	-41	-43	-36	-27	-26	-35	-31	-13	-40	-36	-32	-40	34	-34	34	-29	25	-35	38	20	30	-35	Strongly Democrat	-10	-20	15	-25	21	-22	-43	-50	NaN	NaN	NaN	NaN	NaN	NaN	NaN	NaN	NaN	NaN	NaN
100	1551	True	R_3fV6IB46jDUDfdk	anonymous	EN	-50	-50	-50	-50	-39	-35	-33	-47	-37	-44	-50	-43	-50	-45	45	-50	50	-44	50	-50	27	47	13	-50	Strongly Democrat	-2	-32	-21	-23	16	-29	-50	-42	NaN	NaN	NaN	NaN	NaN	NaN	NaN	NaN	NaN	-17	50
100	1962	True	R_Z9TZxDjQ62A6I6d	anonymous	EN	-24	-20	-43	-31	-11	-21	-26	-22	-37	-2	-29	-37	-44	-25	19	-31	36	-40	12	-8	18	1	1	-19	Strongly Democrat	-17	16	22	11	27	-19	-36	-46	NaN	NaN	NaN	NaN	NaN	NaN	NaN	NaN	NaN	NaN	NaN
100	1331	True	R_qWS3dGWgMirxoIh	anonymous	EN	-14	-36	-41	-14	-42	-3	8	-26	-2	9	-9	-36	-21	-30	12	13	12	-35	-8	-49	24	-32	-20	-20	Lean Democrat	-20	21	25	16	33	0	-25	-26	NaN	NaN	NaN	NaN	NaN	NaN	NaN	NaN	NaN	NaN	NaN
100	4011	True	R_1kG3ZufZDEpvkQ8	anonymous	EN	-10	-8	-11	0	0	10	-10	10	-26	-19	-11	-11	-9	-11	0	-9	11	-10	13	-26	10	27	-27	8	Lean Democrat	-10	-8	-10	3	12	-9	-4	-10	NaN	NaN	NaN	-39	11	12	NaN	NaN	NaN	NaN	NaN
100	1987	True	R_3hEKR4gDBPs4XEQ	anonymous	EN	-42	-42	-42	-42	-42	-42	-42	-42	-43	-43	-42	-42	-42	-42	42	-39	43	-36	34	-41	42	-22	26	-37	Strongly Democrat	-24	24	30	22	30	-31	-40	-40	NaN	NaN	NaN	NaN	NaN	NaN	NaN	NaN	NaN	NaN	NaN
100	1616	True	R_302lydXhgEbWG5e	anonymous	EN	-28	-34	-44	-48	-48	-18	-23	-22	-16	-11	-30	-22	-29	-23	26	-20	15	-39	15	-48	10	-20	-8	-38	Lean Democrat	-41	32	26	27	36	-10	-20	-20	NaN	NaN	NaN	NaN	NaN	NaN	NaN	NaN	NaN	NaN	NaN
100	36723	True	R_O28ccrL6UBirt9T	anonymous	EN	-7	-17	-25	-23	-32	-9	24	-37	20	-42	3	-37	-13	-28	0	30	5	-46	-10	-37	12	50	7	-41	Lean Democrat	-7	14	-25	-4	27	-23	-31	-40	-21	13	29	NaN	NaN	NaN	-17	10	10	-20	-1
100	873	True	R_22EP1NhQK2f8dQk	anonymous	EN	-20	-50	-50	-50	-50	-36	10	-37	-47	10	-35	-37	-31	-50	32	-32	32	-50	31	-50	50	-24	26	-50	Lean Democrat	-21	-1	20	21	31	-16	-31	-32	NaN	NaN	NaN	NaN	NaN	NaN	NaN	NaN	NaN	NaN	NaN
100	1053	True	R_1LNHptOI0bAEvsl	anonymous	EN	15	-6	-10	0	-22	12	36	23	21	23	26	0	0	37	12	22	-28	-49	6	12	-16	25	-35	11	Lean Republican	-21	-17	-35	-38	14	-18	-16	-17	-25	-20	-20	-50	-50	-50	NaN	NaN	NaN	-17	0
100	721	True	R_3lFcMywQTqOo7Zv	anonymous	EN	-9	-36	-42	-26	-18	-12	14	22	-26	-16	-11	-21	22	-26	-11	13	16	-38	22	-40	6	17	-39	-21	Independent/Undecided/Other	-15	15	13	11	30	13	11	9	NaN	NaN	NaN	-35	-35	-39	-17	-9	-18	-36	25
100	983	True	R_3rIHCM4XroIBVjf	anonymous	EN	-19	-30	-46	-21	-44	0	-27	-21	-6	-27	-7	-42	-23	-14	4	-29	7	-48	2	-47	39	5	23	-41	Lean Democrat	-31	9	20	18	16	-9	-38	-34	-31	13	14	NaN	NaN	NaN	NaN	NaN	NaN	NaN	NaN
100	1683	True	R_2aK1P62Gpj6UzV7	anonymous	EN	-41	-35	-50	-50	-50	-14	8	-29	-28	-21	-50	-50	-26	10	31	-11	50	-50	23	-50	35	13	13	-21	Lean Democrat	-20	21	-20	-20	31	-1	-31	-38	NaN	NaN	NaN	NaN	NaN	NaN	NaN	NaN	NaN	NaN	NaN
100	1297	True	R_3pmTUE0F0HNy8Vt	anonymous	EN	10	-29	-47	-10	-39	30	-20	25	28	19	17	-29	15	8	6	-29	8	-40	-23	-44	8	8	-42	-31	Lean Republican	-30	-20	-26	-20	14	13	11	11	NaN	NaN	NaN	NaN	NaN	NaN	NaN	NaN	NaN	NaN	NaN
100	1447	True	R_2y8gReS8BKWyF6Z	anonymous	EN	-11	-13	-30	-9	-36	-9	-18	-6	-12	5	-17	-21	-21	4	10	-22	19	-32	18	-38	8	11	7	-1	Lean Democrat	-21	20	0	14	31	-11	0	-11	NaN	NaN	NaN	NaN	NaN	NaN	NaN	NaN	NaN	NaN	NaN
100	1216	True	R_1BVIQK73mekzmqn	anonymous	EN	9	6	-15	23	-28	13	-9	21	19	24	-6	-12	8	5	20	-11	-13	-34	6	-13	-11	-12	-26	-15	Lean Republican	-14	-3	-7	-5	5	0	3	4	NaN	NaN	NaN	NaN	NaN	NaN	NaN	NaN	NaN	NaN	NaN
100	274082	True	R_DN7i1EmWViu4sud	anonymous	EN	-23	-50	-50	-50	-50	-22	-4	-50	-29	-42	-19	-2	-50	-26	31	-17	14	-50	0	-50	29	-23	-8	-50	Independent/Undecided/Other	-39	0	23	18	33	0	-15	-19	NaN	NaN	NaN	NaN	NaN	NaN	-9	0	0	NaN	NaN
100	17808	True	R_1QDCFZp7rQk6TG9	anonymous	EN	-10	-8	-8	0	-21	11	-7	-7	-17	-22	-9	-36	-50	-14	0	-19	21	-33	20	-7	-17	0	-16	-50	Lean Democrat	-31	12	6	5	32	-26	-15	-9	NaN	NaN	NaN	NaN	NaN	NaN	NaN	NaN	NaN	NaN	NaN
100	1066	True	R_pMo4cVyGnjlSBJ7	anonymous	EN	-15	-17	-38	-36	-32	-33	-11	-35	-14	-5	-17	-17	-36	-33	26	5	26	-47	16	-45	17	-12	16	-33	Lean Democrat	-5	6	9	-1	25	-11	-35	-34	-8	13	14	NaN	NaN	NaN	NaN	NaN	NaN	NaN	NaN
100	1934	True	R_1FswJ3STeIZdS6w	anonymous	EN	-20	-37	13	11	-42	-11	8	-33	-16	-32	-12	-6	-27	-12	30	-13	40	-18	24	-22	-46	37	10	-20	Lean Democrat	-25	13	3	10	42	-14	-14	-3	NaN	NaN	NaN	NaN	NaN	NaN	NaN	NaN	NaN	NaN	NaN
100	1009	True	R_3NP6rgxrVQLQtLw	anonymous	EN	-31	-50	-50	-50	-50	-46	-6	-50	-19	-18	-31	-20	-10	-6	12	-11	18	-13	0	-50	30	-7	-8	-50	Lean Democrat	-19	40	15	11	50	-30	-18	-41	NaN	NaN	NaN	NaN	NaN	NaN	NaN	NaN	NaN	NaN	NaN
100	1260	True	R_3G7zpy6fZ5Zi9Yv	anonymous	EN	10	22	-15	19	-17	18	13	-1	19	-18	-2	1	-26	-15	0	11	-9	-50	-15	-26	-14	24	9	-50	Independent/Undecided/Other	-15	-22	17	-22	17	-21	9	-40	NaN	NaN	NaN	NaN	NaN	NaN	NaN	NaN	NaN	NaN	NaN
100	15682	True	R_3nBnHMtAiRmyyum	anonymous	EN	-21	-25	-36	-35	-38	-10	-14	-13	-27	-5	-3	-50	-44	-45	16	-44	18	-50	33	-33	12	-14	-27	-23	Lean Democrat	-24	11	11	11	10	-19	-37	-43	NaN	NaN	NaN	-50	-9	8	-38	18	2	-22	16
100	1919	True	R_1lgJrbPkCx2xG9U	anonymous	EN	-29	-46	-50	-24	-50	-25	-42	-40	-35	-16	-44	-50	-47	-50	27	-25	29	-50	36	-50	46	29	30	-50	Strongly Democrat	-26	30	34	17	42	-31	-26	-44	NaN	NaN	NaN	NaN	NaN	NaN	NaN	NaN	NaN	NaN	NaN
100	1011	True	R_WCBGUyAsIN0VZa9	anonymous	EN	-20	-28	-31	-25	-22	-29	21	-7	19	23	-12	-31	-30	-13	10	15	14	-50	-12	-17	15	14	9	-20	Strongly Democrat	-20	16	18	11	18	0	-10	-10	NaN	NaN	NaN	NaN	NaN	NaN	NaN	NaN	NaN	NaN	NaN
100	881	True	R_SV4HO35ImyfVvj3	anonymous	EN	-24	-19	-23	-19	-44	-29	-47	-25	-11	-11	-43	-39	-31	-34	15	-16	23	-50	10	-50	9	-9	19	-29	Lean Democrat	-12	0	-10	-23	18	-11	-10	-24	-22	7	12	-42	10	13	-34	10	23	-15	19
100	1016	True	R_33kb3nd8VSVU7f4	anonymous	EN	17	-36	-35	12	9	5	11	13	20	4	-23	7	-5	1	-9	8	-4	3	24	-4	3	-7	-31	0	Lean Republican	-25	7	-24	-19	16	17	24	25	NaN	NaN	NaN	NaN	NaN	NaN	NaN	NaN	NaN	NaN	NaN
100	1117	True	R_1DAMHVVVVqlVX7y	anonymous	EN	-32	-31	-33	-34	-33	-36	-31	-31	-15	-30	-34	-38	-35	-32	29	-21	23	-41	25	-39	33	32	10	-36	Strongly Democrat	-31	20	15	13	36	-19	-30	-28	NaN	NaN	NaN	NaN	NaN	NaN	NaN	NaN	NaN	NaN	NaN
100	3108	True	R_1FfkdiAPMRkk5Zz	anonymous	EN	-11	-26	-23	-10	-9	-6	-2	-8	1	-1	-6	-2	-7	-6	9	8	11	-7	0	-14	6	5	5	-32	Lean Democrat	-27	-1	11	10	25	-14	-26	-22	-11	10	20	-30	-4	-10	-14	5	6	-15	7
100	1024	True	R_vwvqkWG4ZoIA8iB	anonymous	EN	-40	-50	-50	-50	-50	-50	-50	-37	-50	-31	-50	-50	-50	-50	50	-50	50	-50	46	-50	50	32	42	-50	Strongly Democrat	-22	-12	25	17	-27	-30	-50	-50	NaN	NaN	NaN	NaN	NaN	NaN	NaN	NaN	NaN	NaN	NaN
100	1442	True	R_3MuJjsT1pMnBXDf	anonymous	EN	-43	-50	-50	-50	-50	-49	-40	-50	-46	-42	-49	-47	-42	-48	45	-42	46	-49	42	-49	40	-23	36	-50	Strongly Democrat	-22	14	22	13	32	-37	-49	-50	NaN	NaN	NaN	NaN	NaN	NaN	NaN	NaN	NaN	-33	39
100	2197	True	R_2a9X9GrNsmLUUeo	anonymous	EN	-16	-18	-29	15	-31	-16	-22	-10	-10	-8	-20	-25	-28	-42	16	17	42	5	4	-29	-20	39	12	-14	Lean Democrat	-11	10	21	10	31	-15	-28	-40	-15	20	20	NaN	NaN	NaN	NaN	NaN	NaN	NaN	NaN
100	1448	True	R_2VsX78enIeionP2	anonymous	EN	-24	-25	-34	-27	-30	-25	4	-3	-16	-6	-9	-2	-29	-19	25	-12	16	-44	7	-39	20	8	21	-25	Strongly Democrat	-20	26	19	16	22	-2	-23	-21	NaN	NaN	NaN	NaN	NaN	NaN	NaN	NaN	NaN	NaN	NaN
100	14106	True	R_3IREEZYgR8y9WZH	anonymous	EN	-39	-40	-41	-42	-42	-17	-16	-23	-35	0	-27	-34	-40	-33	16	14	32	-34	21	-41	33	-6	12	-26	Strongly Democrat	-21	21	23	22	15	0	-27	-28	NaN	NaN	NaN	NaN	NaN	NaN	NaN	NaN	NaN	NaN	NaN
100	736	True	R_3QFOUwkTYGAmWPx	anonymous	EN	-42	-43	-39	-42	-44	-37	-37	-32	-29	-18	-24	-40	-33	-41	30	-34	42	-40	33	-25	36	10	22	-11	Strongly Democrat	-5	-21	26	-26	37	-31	-45	-41	NaN	NaN	NaN	NaN	NaN	NaN	NaN	NaN	NaN	NaN	NaN
100	1039	True	R_3QVFl4o1R2Rj2y5	anonymous	EN	-28	-35	-43	-45	-39	-38	-23	-39	-36	-2	-39	-43	-32	-37	42	-4	31	-44	37	-42	41	6	36	-50	Strongly Democrat	-22	13	15	16	14	-6	-30	-43	NaN	NaN	NaN	NaN	NaN	NaN	NaN	NaN	NaN	NaN	NaN
100	1688	True	R_3oXTvctu6javS0M	anonymous	EN	-34	-32	-36	-24	-46	-23	0	-16	0	-1	-19	-17	-20	-13	22	0	22	-7	11	-50	28	0	-8	-50	Lean Democrat	-36	26	30	23	45	-36	-38	-43	NaN	NaN	NaN	-50	25	27	-25	11	14	NaN	NaN
100	1207	True	R_1LRwy7A0iwcVcjP	anonymous	EN	-35	-50	-50	-50	-50	-37	-46	-43	-50	-39	-34	-35	-50	-34	28	-50	42	-50	40	-50	50	30	30	-50	Strongly Democrat	-23	20	28	11	25	-50	-50	-41	-30	30	28	NaN	NaN	NaN	NaN	NaN	NaN	NaN	NaN
100	3728	True	R_1pGrSckZVww1u0R	anonymous	EN	-40	-50	-49	-47	-48	-13	-37	-49	-6	-21	-50	-19	-35	-50	32	-26	38	-5	27	-43	39	-24	-16	-5	Lean Democrat	-27	15	17	19	36	-5	-13	-10	NaN	NaN	NaN	-43	7	10	-2	8	15	-44	23
100	1256	True	R_1ikEMvxbQXeTadW	anonymous	EN	-35	-50	-43	-23	-27	-43	-22	-50	-50	-15	-41	-50	-29	-42	34	-11	35	-50	37	-50	20	-5	25	-50	Strongly Democrat	-26	50	22	24	26	-27	-37	-43	NaN	NaN	NaN	NaN	NaN	NaN	NaN	NaN	NaN	NaN	NaN
100	200658	True	R_1mOseAvaVO319YK	anonymous	EN	-36	-32	-44	-48	-44	-35	-18	-32	-36	-16	-40	-48	-37	-49	37	20	39	-50	23	-49	34	34	38	-44	Strongly Democrat	-16	37	10	16	27	13	-38	-39	NaN	NaN	NaN	NaN	NaN	NaN	NaN	NaN	NaN	NaN	NaN
100	3091	True	R_2AGuGvgY6Kl4tv3	anonymous	EN	-34	-47	-46	-34	-25	-35	-24	-33	-42	-20	-23	-17	-39	-49	18	-9	40	-6	27	-21	44	-25	16	-30	Strongly Democrat	-27	26	30	23	31	-25	-41	-46	NaN	NaN	NaN	NaN	NaN	NaN	NaN	NaN	NaN	NaN	NaN
100	1568	True	R_736gsSYfD0qG9bz	anonymous	EN	-34	-42	-41	-41	-42	-37	-24	-32	-33	-16	-30	-38	-39	-42	39	-28	31	-44	26	-50	45	16	32	-29	Strongly Democrat	-11	16	17	17	25	-36	-42	-42	NaN	NaN	NaN	NaN	NaN	NaN	NaN	NaN	NaN	NaN	NaN
100	923	True	R_2Ba0pkZyyhllHuH	anonymous	EN	-41	16	-19	-15	-33	22	-24	-13	14	-24	20	-16	13	-1	7	-22	16	35	-10	-39	-4	40	-30	-31	Lean Democrat	-18	10	11	11	26	-10	-14	11	NaN	NaN	NaN	NaN	NaN	NaN	NaN	NaN	NaN	NaN	NaN
100	2577	True	R_2SoxGcpUPr5TPBm	anonymous	EN	-44	-50	-50	-50	-50	-50	-38	-46	-50	-46	-50	-50	-50	-43	45	-33	46	-50	34	-50	36	-24	36	-50	Independent/Undecided/Other	-6	14	33	-16	24	-36	-45	-46	NaN	NaN	NaN	NaN	NaN	NaN	NaN	NaN	NaN	NaN	NaN
100	2433	True	R_1q9wP47PGKSaWgz	anonymous	EN	31	23	-14	-29	42	43	43	-30	42	0	42	25	19	0	-43	41	-44	0	-44	42	-7	34	-42	-41	Strongly Republican	-30	-31	-43	-31	21	10	15	31	-20	0	0	-41	0	0	-31	-42	-41	NaN	NaN
100	1803	True	R_1GPlC9giXzrQ35C	anonymous	EN	-21	-32	-31	-34	-31	-10	-33	-31	0	0	-24	-33	-32	-33	11	-29	12	-31	11	-42	12	0	-19	-32	Lean Democrat	-10	10	24	0	25	-25	-30	-30	NaN	NaN	NaN	NaN	NaN	NaN	NaN	NaN	NaN	NaN	NaN
100	1569	True	R_3egFCbVwAsPUqPu	anonymous	EN	27	-22	-30	19	-20	18	-30	-16	19	16	11	-24	20	10	25	-19	9	-10	-10	-35	-19	-10	-30	18	Lean Republican	-11	-11	-26	-21	20	15	9	22	NaN	NaN	NaN	NaN	NaN	NaN	NaN	NaN	NaN	NaN	NaN
100	2729	True	R_RVUmBAW8AVnAnkt	anonymous	EN	-21	-31	-31	-34	-50	-15	2	-49	-17	-6	-34	-31	-30	-23	32	-21	33	-50	20	-50	10	2	15	1	Lean Democrat	-32	28	24	12	50	-18	-35	-25	NaN	NaN	NaN	NaN	NaN	NaN	NaN	NaN	NaN	NaN	NaN
100	852	True	R_1prhOn39xevyuGY	anonymous	EN	-15	5	-38	-35	-42	-12	-23	21	-10	2	-1	-43	-34	12	11	-40	24	-50	19	-41	17	16	-13	-15	Independent/Undecided/Other	-25	32	19	-13	30	-15	15	-16	-32	23	27	NaN	NaN	NaN	-20	11	-5	-33	31
100	957	True	R_2VkbIdg2aJBrMH4	anonymous	EN	-38	-38	-50	-50	-43	-28	-34	-37	-23	-19	-37	-27	-36	-43	27	-25	38	-39	21	-36	50	-21	31	-36	Strongly Democrat	-8	8	9	13	22	-27	-29	-39	NaN	NaN	NaN	-49	14	11	-29	28	35	NaN	NaN
100	84102	True	R_1MTkMH8tw2GKI2I	anonymous	EN	-18	-29	-25	-24	-25	-27	-20	-24	-36	-35	-35	-24	-27	-44	23	-19	28	-45	27	-18	29	13	31	-31	Independent/Undecided/Other	-8	-20	-13	-12	26	-30	-32	-31	NaN	NaN	NaN	NaN	NaN	NaN	NaN	NaN	NaN	NaN	NaN
100	1314	True	R_2X4N0oh00AgxSHm	anonymous	EN	-25	-50	-34	-15	-49	-29	1	-38	-10	-11	-35	5	-40	-50	40	-20	36	-46	-34	-50	34	-14	10	-45	Lean Democrat	-29	24	16	12	36	-31	-35	-31	-48	35	43	NaN	NaN	NaN	NaN	NaN	NaN	NaN	NaN
100	1547	True	R_1j7GHyFnyj22Roh	anonymous	EN	0	0	0	0	0	0	0	0	-2	0	0	0	-1	0	0	0	0	0	0	0	0	0	0	0	Strongly Democrat	0	0	0	0	0	0	0	2	NaN	NaN	NaN	NaN	NaN	NaN	NaN	NaN	NaN	NaN	NaN
100	11190	True	R_2ARTZWwLZkbxrrI	anonymous	EN	11	-20	41	41	39	-16	-2	-21	-11	0	-17	0	-15	0	15	0	20	8	-8	17	-13	-17	-20	-17	Independent/Undecided/Other	-16	9	-28	-37	14	-21	-19	-24	NaN	NaN	NaN	NaN	NaN	NaN	NaN	NaN	NaN	NaN	NaN
100	14114	True	R_PIkWCMWfHQEvHvb	anonymous	EN	-22	-46	-45	-42	-41	-48	-44	-46	-43	-46	-45	-45	-47	-42	39	-35	38	-50	-50	-50	50	1	6	-50	Strongly Democrat	41	36	32	50	40	-32	-32	-47	NaN	NaN	NaN	NaN	NaN	NaN	NaN	NaN	NaN	NaN	NaN
100	183296	True	R_3IS0wDjL3qj9A7G	anonymous	EN	-31	-25	-50	-31	-40	-24	-16	-13	-24	-1	-29	-40	-32	-8	11	-7	33	-50	10	-35	29	7	7	-50	Strongly Democrat	-12	22	30	7	21	-4	-31	-43	NaN	NaN	NaN	NaN	NaN	NaN	NaN	NaN	NaN	NaN	NaN
100	1057	True	R_2RWjyEOvLJPx9pF	anonymous	EN	-32	-39	-43	-30	-45	-23	-19	-17	-22	-24	-24	-37	-20	-31	27	-21	46	-39	30	-36	30	28	-4	-4	Strongly Democrat	-17	24	11	14	21	-8	-24	-30	NaN	NaN	NaN	NaN	NaN	NaN	-27	10	16	-24	30
100	26368	True	R_28NE7dRqze1ZRVv	anonymous	EN	-27	-46	-47	-45	-45	-11	-10	-38	-27	-10	-11	-46	-39	-34	30	10	30	-47	18	-47	40	22	19	6	Strongly Democrat	-26	29	16	15	27	-14	-26	-20	NaN	NaN	NaN	NaN	NaN	NaN	NaN	NaN	NaN	-29	23
100	1411	True	R_DIT3CWGNudPFHzj	anonymous	EN	-48	-50	-50	-50	-50	-45	-46	-50	-45	-45	-45	-46	-45	-46	50	-50	50	-50	50	-50	50	50	50	-50	Independent/Undecided/Other	-21	-42	19	-42	41	-47	-50	-50	NaN	NaN	NaN	NaN	NaN	NaN	NaN	NaN	NaN	NaN	NaN
100	6266	True	R_1gjUjBzp7RHRUYj	anonymous	EN	-16	-39	-13	4	21	-12	1	-19	9	-12	-14	-29	-16	13	21	6	9	-15	15	-15	0	4	-10	-24	Lean Democrat	-17	5	2	-9	5	5	6	-7	NaN	NaN	NaN	8	6	7	NaN	NaN	NaN	4	-4
100	1240	True	R_3PMpbC7BfbTyKMv	anonymous	EN	-26	-50	-46	-31	-50	-48	-50	-50	-49	-46	-46	-50	-47	-50	41	-29	47	-40	39	-50	36	-16	45	-49	Lean Democrat	-22	27	18	23	27	-28	-25	-34	-33	50	50	-42	40	42	NaN	NaN	NaN	NaN	NaN
100	1547	True	R_sO9C3Rg07q8T34R	anonymous	EN	-38	-37	-50	-50	-39	-41	-1	-26	-28	-5	-35	-34	-40	-41	50	14	33	-44	25	-37	50	34	33	-50	Lean Democrat	-20	22	21	18	23	-14	-33	-35	NaN	NaN	NaN	NaN	NaN	NaN	NaN	NaN	NaN	NaN	NaN
100	98970	True	R_3fcVqk2sAdey3i6	anonymous	EN	-50	-50	-50	-50	-50	-50	-50	-50	-50	-28	-50	-50	-50	-50	50	-50	50	-50	36	-50	50	-42	37	-34	Strongly Democrat	0	-32	-31	-50	29	-50	-50	-50	NaN	NaN	NaN	NaN	NaN	NaN	NaN	NaN	NaN	NaN	NaN
100	416	True	R_Ofl0YxacRVVK0Gl	anonymous	EN	17	0	-5	0	-15	13	3	-11	0	1	0	0	0	19	7	8	8	-6	-4	3	-9	6	9	6	Independent/Undecided/Other	-3	-10	-8	-3	-11	-10	-5	-15	NaN	NaN	NaN	NaN	NaN	NaN	0	-9	10	16	15
100	2604	True	R_OxQww0HZEB0ZaCJ	anonymous	EN	-10	-5	-25	-4	22	-26	-12	-6	-19	-10	-14	-16	-20	-7	33	-9	16	-27	17	22	16	-33	16	-33	Lean Democrat	-25	10	18	11	27	-2	-13	-33	NaN	NaN	NaN	NaN	NaN	NaN	NaN	NaN	NaN	NaN	NaN
100	1152	True	R_1PZEuKrMJbtY3Cj	anonymous	EN	-23	-30	-26	-7	-28	-26	-12	-7	-10	14	-15	-38	-14	-28	11	11	11	-31	9	-38	17	23	0	-28	Lean Democrat	-31	11	0	7	21	-6	-4	-5	-15	10	26	-36	5	-6	NaN	NaN	NaN	NaN	NaN
100	1751	True	R_QnomWx8j3tj4FxL	anonymous	EN	-5	-16	-34	-14	-32	18	5	-13	9	20	19	18	-22	19	13	-3	30	-8	7	-50	0	4	3	7	Independent/Undecided/Other	-25	-4	-4	-11	27	-26	-25	-24	NaN	NaN	NaN	NaN	NaN	NaN	NaN	NaN	NaN	NaN	NaN
100	1646	True	R_2ZWHfXlMshj6n1N	preview	EN	-27	-27	-43	-32	-33	-20	-6	-36	-39	14	-18	-37	-46	-38	-32	8	-11	-39	28	-40	18	-14	29	-37	Lean Democrat	-33	18	26	15	37	-21	-47	-50	NaN	NaN	NaN	NaN	NaN	NaN	NaN	NaN	NaN	NaN	NaN
100	3440	True	R_3JeckwRtigrzzTs	anonymous	EN	-10	0	-20	11	-11	0	-39	-13	-21	0	-13	0	-39	-34	-10	-42	-22	0	0	26	-30	-16	22	10	Lean Democrat	-20	31	10	20	21	21	-32	-22	-20	32	21	-50	-42	-50	-20	11	11	-10	33
100	2277	True	R_e3VQpe8PaG3f0Bj	anonymous	EN	-32	-50	-43	-23	-50	-31	-33	-25	-32	0	-41	0	-40	-50	42	-40	47	-44	43	-45	35	-24	42	-41	Strongly Democrat	-11	12	-16	-10	21	-10	-40	-48	-9	50	50	-50	21	14	-26	22	32	-37	49
100	2069	True	R_2rOcwSVhLbNLgi2	anonymous	EN	-30	-41	-20	-17	-22	-29	-21	-35	-29	-22	-33	-34	-32	-40	41	-16	47	-25	33	-13	17	13	30	-43	Strongly Democrat	-11	10	11	11	31	-30	-50	-42	-8	32	26	-46	10	11	-27	12	15	-11	33
100	2178	True	R_2RR07e1m0WWgspI	anonymous	EN	-36	-28	-36	-32	-46	-40	-44	-30	-28	-25	-39	-36	-44	-47	41	37	45	-34	14	-38	16	-7	12	-23	Strongly Democrat	-11	6	18	10	20	-25	-33	-46	-21	20	31	-42	-19	-21	-14	10	12	-33	33
100	2286	True	R_3HhThnzyR9aYHdi	anonymous	EN	-15	7	-40	-39	-26	12	-14	-17	10	7	-5	-50	-18	-9	-27	-16	13	-50	-12	-38	18	15	-23	-30	Independent/Undecided/Other	-22	15	20	10	35	-31	-31	-42	-21	-32	-32	-42	-32	-33	-42	-33	-31	-26	-21
100	1720	True	R_1joxZ95UBXojCWm	anonymous	EN	-23	-40	-41	-40	-41	-35	-11	-32	-31	-24	-34	-40	-41	-46	26	-1	13	-43	11	-49	33	-23	24	-39	Strongly Democrat	-25	10	14	9	23	-12	-34	-34	NaN	NaN	NaN	NaN	NaN	NaN	NaN	NaN	NaN	NaN	NaN
100	2154	True	R_3RxDCUyRJXKCNQT	anonymous	EN	-17	-22	-30	-31	-43	-4	-4	-36	14	6	-12	-11	-40	-35	26	21	24	-20	-12	-44	23	15	5	-27	Lean Democrat	-26	21	14	5	31	-1	-10	-30	-30	43	41	-40	16	19	-28	6	9	-22	7
100	4558	True	R_0kePeVl7eFMVS2l	anonymous	EN	-11	-2	-21	13	-8	-7	-37	17	-32	16	-31	-21	-23	0	7	-36	34	-35	13	-43	-26	-38	11	0	Lean Democrat	-23	-11	-21	9	19	0	-12	-26	-11	21	34	41	-13	-12	-9	9	10	0	32
100	1652	True	R_22ujjBVA4qWGUwR	anonymous	EN	-19	-39	-41	-32	-44	-39	-30	-14	-46	-44	-48	-49	-32	-36	26	-12	30	-50	25	-45	25	10	27	-36	Lean Democrat	-18	25	26	17	35	-29	-40	-40	-7	47	47	-48	32	31	-32	19	22	-20	47
100	1961	True	R_1M64ZyoqmXvK2jT	anonymous	EN	-41	-40	-39	-24	-50	-42	-40	-50	-42	-37	-42	-50	-37	-38	38	-2	50	-50	-35	-50	40	18	42	-20	Strongly Democrat	-21	32	21	24	35	-33	-50	-50	NaN	NaN	NaN	NaN	NaN	NaN	NaN	NaN	NaN	NaN	NaN
100	1787	True	R_3PySDJxJwormVXd	anonymous	EN	-2	-35	-37	-26	-39	25	-28	-7	17	-2	5	-5	-11	-16	3	-15	2	-40	-13	-48	7	-10	-35	-9	Independent/Undecided/Other	-26	6	-15	-30	17	20	-26	-31	NaN	NaN	NaN	NaN	NaN	NaN	NaN	NaN	NaN	NaN	NaN
[truncated: 415 more columns]
