# Supplementary material for: A political spectrograph: High-resolution examinations of the United States’ ideological landscape
Source: PLoS One. 2026 May 4;21(5):e0347096. doi: 10.1371/journal.pone.0347096 (PMC13138742; doi:10.1371/journal.pone.0347096)
Supplement: S1 File — (ZIP) [file pone.0347096.s018.zip › data_trimmed/MTurk_and_volunteer_responses_table.csv]

Progress	Duration_inSeconds_	Finished	ResponseId	DistributionChannel	UserLanguage	OverallSelf_place1_1	IdeologySelf_place_1	IdeologySelf_place_2	IdeologySelf_place_3	IdeologySelf_place_4	IdeologySelf_place_5	IdeologySelf_place_6	IdeologySelf_place_7	IdeologySelf_place_8	IdeologySelf_place_9	IdeologySelf_place_10	IdeologySelf_place_11	IdeologySelf_place_12	IdeologySelf_place_13	IdeologyAgreement_1	IdeologyAgreement_2	IdeologyAgreement_3	IdeologyAgreement_4	IdeologyAgreement_5	IdeologyAgreement_6	IdeologyAgreement_7	IdeologyAgreement_8	IdeologyAgreement_9	IdeologyAgreement_10	Party	DemPartyRating_1	DemPartySentiment_1	DemPlatformAgree_1	DemActionsAgree_1	RepPartyRating_1	RepPartySentiment_1	RepPlatformAgree_1	RepActionsAgree_1	x1u_a_1	x1u_b_1	x1u_c_1	x2u_a_1	x2u_b_1	x2u_c_1	x3u_a_1	x3u_b_1	x3u_c_1	x4u_a_1	x4u_b_1
100	516	'''True'''	'''R_3qqZ0ZN6XkBuaU4'''	'''anonymous'''	'''EN'''	-29	-45	-43	-50	-50	-41	25	-39	17	-27	-45	-42	-31	-44	36	-34	14	-49	26	-49	41	25	36	-43	'''Lean Democrat'''	-17	26	7	5	38	10	-38	-43	NaN	NaN	NaN	NaN	NaN	NaN	NaN	NaN	NaN	NaN	NaN
100	982	'''True'''	'''R_3KVALVUPl2SLvNL'''	'''anonymous'''	'''EN'''	47	46	12	24	-15	50	38	40	42	44	47	26	39	43	-50	-33	-47	-34	-35	-43	-50	46	-50	31	'''Strongly Republican'''	-32	-24	-42	-43	12	26	-10	-31	NaN	NaN	NaN	NaN	NaN	NaN	NaN	NaN	NaN	NaN	NaN
100	850	'''True'''	'''R_2SpZxd5PvOhzXtw'''	'''anonymous'''	'''EN'''	-10	-7	-14	16	-12	-16	-6	-19	-10	13	-11	-4	-10	8	22	-40	16	-40	25	-29	-7	13	-36	-31	'''Lean Democrat'''	-27	-21	-20	-34	30	14	-9	-25	-28	-9	9	-45	-32	-21	NaN	NaN	NaN	-34	-16
100	1454	'''True'''	'''R_3I3k8KyUkXEjzbq'''	'''anonymous'''	'''EN'''	-46	-34	-40	-40	-40	-46	-46	-19	-50	-35	-50	-50	-34	-42	33	-42	50	-50	41	-45	37	-11	19	-34	'''Strongly Democrat'''	-15	3	-15	-23	18	-23	-41	-40	NaN	NaN	NaN	NaN	NaN	NaN	NaN	NaN	NaN	NaN	NaN
100	524	'''True'''	'''R_3PtMb63JZZ3axYU'''	'''anonymous'''	'''EN'''	-1	-6	-9	30	-10	-42	-28	1	-40	1	-42	-13	-25	-50	42	-22	41	22	32	0	-37	-17	39	-28	'''Independent/Undecided/Other'''	-32	22	40	-41	36	20	-34	-32	NaN	NaN	NaN	NaN	NaN	NaN	NaN	NaN	NaN	NaN	NaN
100	597	'''True'''	'''R_1LqlZwi1X4h2GtV'''	'''anonymous'''	'''EN'''	50	50	50	50	50	50	50	50	50	50	50	50	50	50	-11	33	12	0	34	50	-50	50	0	50	'''Strongly Republican'''	-50	-28	-50	-50	50	32	33	32	NaN	NaN	NaN	NaN	NaN	NaN	-50	-20	-21	NaN	NaN
100	2478	'''True'''	'''R_1DUQZAuhaYDub3I'''	'''anonymous'''	'''EN'''	-4	-7	-50	0	-50	-31	-50	-12	-50	6	-6	-50	-50	-50	-9	-50	21	-50	17	-50	-17	50	-27	-50	'''Strongly Democrat'''	1	12	8	8	50	-29	-50	-50	NaN	NaN	NaN	NaN	NaN	NaN	NaN	NaN	NaN	NaN	NaN
100	477	'''True'''	'''R_3nHGey8yUNKKzIP'''	'''anonymous'''	'''EN'''	50	50	50	50	50	50	50	50	50	30	50	50	0	50	50	20	50	19	50	50	-50	0	-50	50	'''Strongly Republican'''	50	-50	-50	-50	50	21	10	11	NaN	NaN	NaN	NaN	NaN	NaN	NaN	NaN	NaN	NaN	NaN
100	1406	'''True'''	'''R_1mxwVhYIifXaijn'''	'''anonymous'''	'''EN'''	-37	-40	-47	-43	-31	-32	-50	-32	-22	-7	-14	-45	11	-20	32	-41	21	-50	28	-26	48	35	27	-31	'''Strongly Democrat'''	-25	27	31	10	34	-19	-44	-31	NaN	NaN	NaN	NaN	NaN	NaN	NaN	NaN	NaN	NaN	NaN
100	820	'''True'''	'''R_1obZFRmIYWuyrUU'''	'''anonymous'''	'''EN'''	-41	-5	-6	-13	-47	-44	-36	-30	-45	-25	-35	-50	-45	-46	50	-50	40	-50	45	-50	28	11	35	-34	'''Strongly Democrat'''	-18	15	15	27	37	-44	-50	-34	-24	35	39	NaN	NaN	NaN	-40	24	43	NaN	NaN
100	888	'''True'''	'''R_1PT2cgOX55Jjk03'''	'''anonymous'''	'''EN'''	-30	-6	-43	-16	-50	-39	-14	-9	-37	-17	-23	-50	-27	-34	12	-29	40	-50	29	-42	38	0	23	-40	'''Lean Democrat'''	-5	7	6	-1	35	-41	-37	-39	NaN	NaN	NaN	NaN	NaN	NaN	NaN	NaN	NaN	NaN	NaN
100	651	'''True'''	'''R_2wRJ4TFcQR6nuzA'''	'''anonymous'''	'''EN'''	-29	-31	-31	-32	-30	-32	-31	-29	-36	-30	-35	-33	-37	-32	39	-40	45	-37	36	-38	28	6	35	-39	'''Strongly Democrat'''	-14	32	-6	-7	41	-36	-45	-44	-24	33	39	NaN	NaN	NaN	NaN	NaN	NaN	-40	44
100	2029	'''True'''	'''R_1NnBnxZYaUxVBE2'''	'''anonymous'''	'''EN'''	29	28	50	50	-31	36	-1	30	27	8	26	2	45	1	-36	4	17	-36	-45	-50	-50	-37	-50	22	'''Lean Republican'''	-50	-50	-50	-50	22	18	15	8	NaN	NaN	NaN	-50	-7	-16	NaN	NaN	NaN	-45	-4
100	2487	'''True'''	'''R_3mh5muSYbD0uzgd'''	'''anonymous'''	'''EN'''	50	50	50	50	50	50	50	50	50	50	50	50	50	50	-50	-40	1	17	-43	42	-50	17	-50	38	'''Strongly Republican'''	-25	-50	-50	-50	9	7	5	-14	NaN	NaN	NaN	NaN	NaN	NaN	NaN	NaN	NaN	NaN	NaN
100	742	'''True'''	'''R_21stbX5toYqhozR'''	'''anonymous'''	'''EN'''	-21	-32	-25	-33	-31	-21	-10	-18	-26	-18	-25	-10	-37	-8	10	5	32	-19	15	-40	14	5	-10	-4	'''Lean Democrat'''	-25	23	26	25	32	-7	-19	-18	NaN	NaN	NaN	-14	-18	-11	-17	4	5	NaN	NaN
100	860	'''True'''	'''R_1Fbtlv54G0n4Ozl'''	'''anonymous'''	'''EN'''	-31	-41	-35	-36	-40	-27	-10	-13	-10	-12	-44	-42	-26	-27	31	10	39	-35	3	-45	39	10	0	-37	'''Lean Democrat'''	-21	29	15	6	31	-27	-41	-46	-16	15	33	-46	-20	-32	-19	6	15	NaN	NaN
100	1306	'''True'''	'''R_0UK5FAelBl4G89z'''	'''anonymous'''	'''EN'''	-25	-29	-49	-46	-50	0	0	-31	0	9	12	-46	-42	-32	0	8	-9	-50	-10	-50	50	36	-31	-50	'''Lean Democrat'''	-13	30	19	5	25	14	-21	-30	NaN	NaN	NaN	NaN	NaN	NaN	-21	-4	-7	-41	11
100	977	'''True'''	'''R_2ygbjwbPZoOrXOe'''	'''anonymous'''	'''EN'''	-21	-42	-35	45	-46	-44	-29	-46	-19	-18	-47	-32	-38	-38	27	-25	45	-42	25	-47	-19	14	8	-47	'''Lean Democrat'''	-38	32	24	26	38	-31	-41	-36	NaN	NaN	NaN	NaN	NaN	NaN	NaN	NaN	NaN	NaN	NaN
100	455	'''True'''	'''R_27CmwSxn0rUqTmT'''	'''anonymous'''	'''EN'''	-16	-4	-30	-10	-36	-16	-3	-26	-28	10	-24	-30	-33	-32	13	-12	17	-50	31	-50	14	22	20	-38	'''Strongly Democrat'''	-17	19	32	26	36	-39	-41	-40	-19	3	0	-42	-29	-22	-26	26	20	-11	24
100	494	'''True'''	'''R_2qgS7iCFlkOsyut'''	'''anonymous'''	'''EN'''	-42	-36	-49	-45	-49	-48	6	18	-29	10	-39	-47	-28	-16	38	-31	42	-41	23	-49	21	33	10	-49	'''Lean Democrat'''	-26	18	26	17	19	7	-36	-42	NaN	NaN	NaN	NaN	NaN	NaN	NaN	NaN	NaN	NaN	NaN
100	576	'''True'''	'''R_R8LeJx38lQqD1m1'''	'''anonymous'''	'''EN'''	25	37	6	50	14	-9	-6	42	23	6	-3	14	30	13	27	22	18	-5	-5	4	-31	26	-40	21	'''Lean Republican'''	-27	-22	-43	-37	21	23	31	29	-45	-37	-37	-50	-50	-50	NaN	NaN	NaN	-35	0
100	657	'''True'''	'''R_3emhHhgroJepac6'''	'''anonymous'''	'''EN'''	0	10	32	50	13	20	0	29	31	27	25	50	26	0	30	0	19	-1	-19	-18	-19	-20	-50	50	'''Independent/Undecided/Other'''	14	-1	0	0	-19	-18	-15	13	NaN	NaN	NaN	NaN	NaN	NaN	NaN	NaN	NaN	NaN	NaN
100	676	'''True'''	'''R_5axAR6gndi9kx2h'''	'''anonymous'''	'''EN'''	-36	-48	-45	-45	-24	-41	-39	-29	-34	-11	-47	-25	-39	-46	50	-45	48	-26	31	-46	50	13	18	-43	'''Strongly Democrat'''	-19	32	29	25	36	-37	-50	-50	NaN	NaN	NaN	-47	18	14	NaN	NaN	NaN	NaN	NaN
100	741	'''True'''	'''R_2TvpKxxKvrXDTja'''	'''anonymous'''	'''EN'''	-21	-15	-30	-11	-3	-8	-28	0	-12	-7	-23	-46	-36	-38	4	-6	15	-48	34	-39	0	5	14	-35	'''Lean Democrat'''	-10	15	22	18	32	-31	-36	-35	NaN	NaN	NaN	NaN	NaN	NaN	NaN	NaN	NaN	NaN	NaN
100	825	'''True'''	'''R_2i6mKAzYU44J2cV'''	'''anonymous'''	'''EN'''	20	34	32	33	32	-20	2	30	-18	4	-12	5	8	0	18	-7	34	4	26	39	-50	1	-17	50	'''Strongly Republican'''	-28	-19	-45	-44	16	16	13	4	NaN	NaN	NaN	NaN	NaN	NaN	NaN	NaN	NaN	NaN	NaN
100	852	'''True'''	'''R_PMaDb7doCuYADPH'''	'''anonymous'''	'''EN'''	-40	-50	-46	-38	-50	-50	-6	-13	-31	-30	-50	-7	-27	-50	44	-5	50	-45	34	-50	50	40	31	-41	'''Strongly Democrat'''	-24	29	28	28	32	-24	-36	-43	NaN	NaN	NaN	NaN	NaN	NaN	NaN	NaN	NaN	NaN	NaN
100	709	'''True'''	'''R_2V4mVf0nfpahyC1'''	'''anonymous'''	'''EN'''	-41	-50	-50	-50	-50	-50	-39	-50	-39	-27	-43	-39	-50	-50	50	-50	42	-35	39	-50	50	0	42	-41	'''Strongly Democrat'''	-30	34	32	32	40	-25	-47	-47	-40	47	49	NaN	NaN	NaN	NaN	NaN	NaN	-43	41
100	930	'''True'''	'''R_3NU5RNZl7mT1lQx'''	'''anonymous'''	'''EN'''	47	50	50	50	50	20	34	50	29	5	13	24	20	36	-2	36	18	50	10	27	-50	7	21	50	'''Strongly Republican'''	46	-25	-22	-30	40	31	31	41	NaN	NaN	NaN	NaN	NaN	NaN	NaN	NaN	NaN	NaN	NaN
100	786	'''True'''	'''R_3husUgYVyWrmOwN'''	'''anonymous'''	'''EN'''	-12	-33	-50	-28	-47	-42	-16	-31	-12	-4	-45	-47	-9	-15	37	-34	50	-50	6	-49	41	-12	44	-50	'''Strongly Democrat'''	-14	17	23	11	50	-14	-48	-48	NaN	NaN	NaN	NaN	NaN	NaN	-25	-4	-10	NaN	NaN
100	950	'''True'''	'''R_2R4VRLzbfdIHjX5'''	'''anonymous'''	'''EN'''	-50	-50	-50	-50	-50	-50	-50	-50	-50	-43	-50	-50	-50	-50	50	-50	50	-50	40	-50	50	-22	31	-50	'''Strongly Democrat'''	-20	19	10	-9	37	-31	-50	-50	NaN	NaN	NaN	NaN	NaN	NaN	NaN	NaN	NaN	-21	35
100	992	'''True'''	'''R_12gSRG6XrEAx4xR'''	'''anonymous'''	'''EN'''	0	-15	-28	29	25	27	50	50	9	0	0	0	50	50	0	50	16	-22	-12	21	-17	-18	-29	19	'''Lean Republican'''	-44	-31	-49	-38	31	29	17	20	NaN	NaN	NaN	NaN	NaN	NaN	NaN	NaN	NaN	NaN	NaN
100	1016	'''True'''	'''R_0CBKazuuBhIUXXH'''	'''anonymous'''	'''EN'''	-41	-43	-42	-43	-42	-42	13	-24	-17	-27	-42	-43	-42	-42	25	26	45	-45	13	-46	50	30	11	-41	'''Strongly Democrat'''	-36	44	40	40	31	-26	-41	-41	-41	-5	41	-46	-15	-36	NaN	NaN	NaN	-47	45
100	563	'''True'''	'''R_3dQvH0WnVtukodf'''	'''anonymous'''	'''EN'''	-28	-34	-34	-16	-39	-22	-8	-31	-14	-2	-19	0	-15	-29	14	0	40	-42	11	-50	32	0	22	-35	'''Strongly Democrat'''	-27	26	20	13	35	-30	-35	-44	NaN	NaN	NaN	NaN	NaN	NaN	NaN	NaN	NaN	NaN	NaN
100	1122	'''True'''	'''R_2rpXrP2BYJXQIYw'''	'''anonymous'''	'''EN'''	28	27	-29	-35	42	23	27	40	8	41	17	30	26	31	-21	33	-37	0	-27	0	-22	37	-42	-16	'''Strongly Republican'''	-41	0	-24	-33	32	38	15	15	NaN	NaN	NaN	NaN	NaN	NaN	NaN	NaN	NaN	NaN	NaN
100	921	'''True'''	'''R_3kFY1scB53WeFuy'''	'''anonymous'''	'''EN'''	-44	-25	-45	-37	-32	-38	-10	-14	-9	-10	-12	11	-21	-15	32	-12	12	-38	16	-42	32	22	12	-39	'''Strongly Democrat'''	-40	38	36	22	38	-30	-20	-29	NaN	NaN	NaN	NaN	NaN	NaN	NaN	NaN	NaN	NaN	NaN
100	856	'''True'''	'''R_3KBm93AeBpdBugn'''	'''anonymous'''	'''EN'''	-29	-20	-24	-19	-26	-37	-40	-18	-1	-1	-41	-2	-1	-26	37	-35	42	-31	-1	-18	10	-1	5	-7	'''Strongly Democrat'''	-17	0	0	-5	32	-6	-26	-27	-18	0	0	0	-24	-25	-25	14	15	NaN	NaN
100	792	'''True'''	'''R_240kdpwNmuNwelK'''	'''anonymous'''	'''EN'''	-10	-13	-40	-30	-1	-12	-11	6	-10	6	-24	-50	-31	-41	20	-25	50	-50	42	-18	17	11	1	-49	'''Lean Democrat'''	-42	-11	0	10	41	-31	-41	-50	NaN	NaN	NaN	NaN	NaN	NaN	NaN	NaN	NaN	-45	38
100	850	'''True'''	'''R_12FnTZ7jRJfWoXQ'''	'''anonymous'''	'''EN'''	-20	-30	-34	-4	-48	-1	0	30	39	-1	-1	0	-49	-46	0	0	6	-50	-15	-50	-21	39	-50	-24	'''Lean Democrat'''	-39	5	7	10	50	-20	-47	-50	NaN	NaN	NaN	NaN	NaN	NaN	NaN	NaN	NaN	NaN	NaN
100	1175	'''True'''	'''R_2tbdn5zkfkxoeyz'''	'''anonymous'''	'''EN'''	-35	-43	-46	-45	-37	-36	-24	-20	-40	0	-30	-45	-40	-36	32	-29	38	-50	36	-43	44	24	31	-41	'''Strongly Democrat'''	-15	38	31	16	35	-41	-45	-38	NaN	NaN	NaN	NaN	NaN	NaN	NaN	NaN	NaN	NaN	NaN
100	1299	'''True'''	'''R_3CHGWSqYkb2I3xV'''	'''anonymous'''	'''EN'''	-25	-29	-50	-46	-46	-7	24	-11	-21	-10	-6	-50	-19	-45	7	34	40	-50	44	-48	38	5	15	-36	'''Strongly Democrat'''	-25	36	46	20	29	-37	-50	-50	NaN	NaN	NaN	NaN	NaN	NaN	NaN	NaN	NaN	NaN	NaN
100	825	'''True'''	'''R_3HLZSISDTPjHtSx'''	'''anonymous'''	'''EN'''	-28	-24	-21	-29	-42	-30	0	-20	0	0	-22	-45	-21	-45	32	0	30	-39	27	-42	21	26	14	-30	'''Strongly Democrat'''	-23	29	29	26	24	-10	-35	-39	NaN	NaN	NaN	-43	-35	-37	NaN	NaN	NaN	NaN	NaN
100	1288	'''True'''	'''R_3O1ZtlW1Elf5DjM'''	'''anonymous'''	'''EN'''	-31	-48	-31	37	-50	-46	-9	19	-47	-45	-45	-46	-44	-50	50	7	50	-50	50	-50	50	50	-36	-50	'''Strongly Democrat'''	-30	31	30	21	33	-31	-42	-31	NaN	NaN	NaN	-48	46	47	-42	20	23	NaN	NaN
100	913	'''True'''	'''R_1cRCh2EI4tgzP1D'''	'''anonymous'''	'''EN'''	10	-24	-30	-31	-23	-24	24	-25	-24	20	-22	24	-23	-27	21	0	21	-19	-19	0	-31	20	-30	20	'''Independent/Undecided/Other'''	-39	-12	-13	-12	21	17	17	17	-32	-15	-14	-38	-33	-33	0	24	23	NaN	NaN
100	1246	'''True'''	'''R_1FaEiT8uA7vt2RN'''	'''anonymous'''	'''EN'''	-21	-31	-42	28	-50	20	-43	-14	-11	-20	12	10	26	-13	11	-40	9	9	29	-50	8	36	-42	-48	'''Lean Democrat'''	-39	-10	-25	-31	43	-21	-21	-32	NaN	NaN	NaN	NaN	NaN	NaN	-31	-44	-50	NaN	NaN
100	625	'''True'''	'''R_2QgpqmoJk4tZ9H3'''	'''anonymous'''	'''EN'''	7	20	-20	34	-15	41	0	43	30	34	16	0	25	32	-42	-21	-44	-33	-21	-13	-48	15	-50	19	'''Lean Republican'''	-19	26	-21	-30	16	25	12	-10	NaN	NaN	NaN	NaN	NaN	NaN	NaN	NaN	NaN	NaN	NaN
100	823	'''True'''	'''R_1LkdpOUS19uHpsh'''	'''anonymous'''	'''EN'''	24	22	26	45	8	29	32	40	20	12	31	22	9	42	-37	31	-15	7	5	9	-35	27	-49	49	'''Lean Republican'''	-26	-20	-29	-26	28	16	17	19	NaN	NaN	NaN	NaN	NaN	NaN	-45	-32	-38	-20	2
100	780	'''True'''	'''R_3I3HFAQgT07i70g'''	'''anonymous'''	'''EN'''	-42	-45	-46	-47	-47	-47	-46	-47	-46	-48	-46	-43	-46	-48	47	5	44	-50	47	-49	46	31	37	-43	'''Strongly Democrat'''	-40	44	43	44	20	-18	-50	-50	NaN	NaN	NaN	NaN	NaN	NaN	NaN	NaN	NaN	NaN	NaN
100	804	'''True'''	'''R_06772gyYfI0BV6h'''	'''anonymous'''	'''EN'''	-32	-40	-34	-34	-40	-39	-40	-27	-41	-30	-43	-37	-42	-38	34	-26	40	-48	40	-43	35	5	30	-43	'''Lean Democrat'''	-23	16	19	19	45	-39	-48	-46	NaN	NaN	NaN	NaN	NaN	NaN	-35	26	30	-31	39
100	1459	'''True'''	'''R_24emH2fUwYHz4xh'''	'''anonymous'''	'''EN'''	-22	-12	32	21	32	20	-9	-6	-23	-18	-22	0	-20	-37	43	-14	31	0	35	26	-17	32	30	12	'''Lean Democrat'''	-20	20	15	16	9	-13	-14	-13	-32	-29	41	NaN	NaN	NaN	NaN	NaN	NaN	-20	20
100	754	'''True'''	'''R_1jQdBYdnu2zGZaT'''	'''anonymous'''	'''EN'''	-14	-6	-11	-5	0	-15	-50	-9	-44	-11	-37	-38	-36	-17	30	-50	50	-50	29	-16	13	0	-15	-38	'''Independent/Undecided/Other'''	-8	-19	-29	-34	38	-31	-40	-35	NaN	NaN	NaN	NaN	NaN	NaN	NaN	NaN	NaN	NaN	NaN
100	1453	'''True'''	'''R_24LUyFIY0krU6rB'''	'''anonymous'''	'''EN'''	-30	-29	-50	-33	-42	-46	0	-24	-25	-17	-50	-46	-41	-50	42	-44	47	-50	21	-50	50	5	42	-40	'''Strongly Democrat'''	-20	31	26	31	31	-50	-50	-50	NaN	NaN	NaN	NaN	NaN	NaN	NaN	NaN	NaN	NaN	NaN
100	1246	'''True'''	'''R_21vwA2WPQcIUEiq'''	'''anonymous'''	'''EN'''	-31	-50	-50	-42	-37	-25	5	-12	-20	4	-18	-50	-19	-18	50	34	50	-50	28	-50	41	40	30	-50	'''Lean Democrat'''	0	0	11	7	40	-32	-35	-50	NaN	NaN	NaN	NaN	NaN	NaN	NaN	NaN	NaN	NaN	NaN
100	952	'''True'''	'''R_2czQszDUwaf2fT1'''	'''anonymous'''	'''EN'''	-18	-3	-9	8	-41	-16	11	14	-14	-6	-28	-44	-29	-10	11	-10	31	-43	11	-22	-7	12	4	-42	'''Lean Democrat'''	-26	24	31	25	39	-26	-17	-25	NaN	NaN	NaN	NaN	NaN	NaN	-30	15	15	NaN	NaN
100	1315	'''True'''	'''R_2t1Z9xWblnxhuUh'''	'''anonymous'''	'''EN'''	15	-16	32	32	-23	10	18	23	-8	9	-13	-27	-33	-17	10	22	23	-38	33	-39	-25	-17	-23	20	'''Lean Republican'''	-30	-6	-22	-20	25	32	15	10	NaN	NaN	NaN	NaN	NaN	NaN	NaN	NaN	NaN	NaN	NaN
100	747	'''True'''	'''R_PI0uF6AXFYoqQQF'''	'''anonymous'''	'''EN'''	-35	-47	-48	-39	-47	-35	0	-19	-21	-4	-41	-47	-50	-46	40	0	50	-44	41	-50	37	38	4	-50	'''Strongly Democrat'''	-18	43	45	45	31	-32	-38	-42	NaN	NaN	NaN	NaN	NaN	NaN	NaN	NaN	NaN	-45	30
100	1233	'''True'''	'''R_2DUmLNHbgq40BUf'''	'''anonymous'''	'''EN'''	30	-1	49	49	50	-13	49	1	13	11	-33	25	-1	14	-1	46	36	0	18	50	-50	-1	0	0	'''Lean Republican'''	-27	-20	-36	-31	20	6	9	4	NaN	NaN	NaN	NaN	NaN	NaN	NaN	NaN	NaN	NaN	NaN
100	1425	'''True'''	'''R_V2VwdBwiL4XrzfX'''	'''anonymous'''	'''EN'''	-48	-47	-46	-23	-48	-36	-35	-29	-45	-16	-48	-43	-26	-45	30	-28	34	-16	35	-43	28	3	11	-41	'''Strongly Democrat'''	-21	23	21	22	44	-6	-43	-44	-24	-24	33	NaN	NaN	NaN	NaN	NaN	NaN	-28	13
100	1088	'''True'''	'''R_z6EGOWKz0EK7I6R'''	'''anonymous'''	'''EN'''	28	7	38	23	-24	28	-13	35	31	20	-18	-19	-27	21	3	-5	36	-27	32	-17	-38	-27	-18	37	'''Lean Republican'''	-25	-33	-15	-23	22	31	20	24	NaN	NaN	NaN	NaN	NaN	NaN	NaN	NaN	NaN	NaN	NaN
100	1181	'''True'''	'''R_1EcWnlkXg2PnGdc'''	'''anonymous'''	'''EN'''	-34	-45	-50	-50	-50	-39	16	-38	2	2	-32	-50	-41	-50	50	0	32	-50	50	-50	0	0	32	-50	'''Strongly Democrat'''	-40	37	31	41	41	-31	-41	-40	-50	24	39	NaN	NaN	NaN	NaN	NaN	NaN	-50	33
100	751	'''True'''	'''R_2y3BkBZdxxImSay'''	'''anonymous'''	'''EN'''	-35	-25	-45	-50	-33	-36	-20	-16	-40	-8	-31	-36	-22	-30	36	-39	42	-32	36	-43	41	26	37	-37	'''Strongly Democrat'''	-39	32	22	20	-36	-35	-30	-30	NaN	NaN	NaN	NaN	NaN	NaN	NaN	NaN	NaN	NaN	NaN
100	1255	'''True'''	'''R_2w5ArjxDpgohc9x'''	'''anonymous'''	'''EN'''	6	26	-2	15	8	50	31	9	40	-2	50	-31	-2	2	-50	22	-43	-50	-50	17	-50	-23	-50	28	'''Lean Republican'''	-33	-27	-50	-50	-11	0	-20	-43	-33	-31	-50	-50	-50	-50	-43	-34	-50	-50	-50
100	1014	'''True'''	'''R_24bXAlGvegWem2P'''	'''anonymous'''	'''EN'''	10	0	-44	-48	-39	43	-31	45	6	26	40	-30	-19	28	-50	-39	-47	-28	18	-50	-28	18	-50	50	'''Lean Republican'''	-40	-48	-34	-48	14	7	-9	-37	NaN	NaN	NaN	NaN	NaN	NaN	NaN	NaN	NaN	NaN	NaN
100	719	'''True'''	'''R_2DP9vIOUp7Hm6Ra'''	'''anonymous'''	'''EN'''	12	0	0	37	-20	29	-28	21	-23	0	-15	13	-18	0	23	-23	26	-20	0	-26	0	-18	-44	29	'''Lean Republican'''	-31	0	-28	-31	31	10	18	17	NaN	NaN	NaN	NaN	NaN	NaN	NaN	NaN	NaN	NaN	NaN
100	1556	'''True'''	'''R_tXa8SputfxYJKhP'''	'''anonymous'''	'''EN'''	-43	-45	-43	-46	-49	-47	-47	-43	-46	0	-46	-48	-48	-44	43	-39	50	-50	45	-45	27	0	41	-31	'''Strongly Democrat'''	-11	-21	9	-20	21	-16	-31	-40	NaN	NaN	NaN	-20	-15	-25	NaN	NaN	NaN	NaN	NaN
100	1544	'''True'''	'''R_3QRSPLFsnGeEYGJ'''	'''anonymous'''	'''EN'''	-35	-41	-39	-34	-50	-47	15	-14	48	39	-26	0	-43	-46	45	0	50	-50	46	-50	46	17	32	-21	'''Lean Democrat'''	-36	32	36	22	48	-36	-50	-47	-45	-11	-13	-47	-34	-41	-43	32	41	NaN	NaN
100	638	'''True'''	'''R_1pFKS0aAunBN18S'''	'''anonymous'''	'''EN'''	-36	-45	-46	-47	-38	-47	-17	-30	-39	-19	-45	-50	-50	-50	50	-12	50	-50	34	-50	50	8	37	-50	'''Strongly Democrat'''	-10	26	27	18	33	-32	-46	-43	NaN	NaN	NaN	NaN	NaN	NaN	NaN	NaN	NaN	NaN	NaN
100	441	'''True'''	'''R_3OhkxcwvQILEgeJ'''	'''anonymous'''	'''EN'''	-23	-1	-42	-14	-50	-25	31	10	0	0	-35	-44	-49	0	1	33	44	-47	23	-50	11	32	-11	-28	'''Lean Democrat'''	-46	29	30	33	46	-21	-32	-9	NaN	NaN	NaN	NaN	NaN	NaN	NaN	NaN	NaN	NaN	NaN
100	1568	'''True'''	'''R_r8S05DqumKFaTYt'''	'''anonymous'''	'''EN'''	35	16	15	45	45	-28	-5	46	31	-5	11	14	-11	14	-11	4	4	15	30	37	44	-4	-13	30	'''Lean Republican'''	-26	-9	-32	-32	9	4	16	20	NaN	NaN	NaN	NaN	NaN	NaN	NaN	NaN	NaN	NaN	NaN
100	1637	'''True'''	'''R_2QLLv0rvH43OYHq'''	'''anonymous'''	'''EN'''	-10	-5	-5	7	-5	-10	6	6	-18	10	-17	-32	-6	-23	-5	5	27	-15	12	-14	-11	-21	-12	7	'''Lean Democrat'''	-6	31	11	20	26	26	-21	-18	-18	-9	-8	NaN	NaN	NaN	-18	-6	-5	-25	13
100	1125	'''True'''	'''R_33g0c8tpy2gItlA'''	'''anonymous'''	'''EN'''	17	0	-46	-34	-45	0	0	33	15	0	0	0	-10	0	0	-34	16	-44	25	-49	30	14	-17	-29	'''Lean Republican'''	-38	-16	-18	-18	45	35	29	33	NaN	NaN	NaN	-50	-20	0	NaN	NaN	NaN	NaN	NaN
100	1597	'''True'''	'''R_12EAe91VqiCPqEb'''	'''anonymous'''	'''EN'''	-31	-38	-29	-31	-23	-38	-16	-27	-40	-7	-41	-34	-33	-34	42	10	42	5	43	-40	15	29	36	-41	'''Strongly Democrat'''	-12	27	29	12	26	-28	-37	-42	NaN	NaN	NaN	NaN	NaN	NaN	NaN	NaN	NaN	NaN	NaN
100	1081	'''True'''	'''R_2fxRNVyV4DphHsb'''	'''anonymous'''	'''EN'''	27	0	0	46	-21	0	-50	41	3	-15	22	-50	17	18	-9	-50	-42	-50	0	-21	-50	21	-50	46	'''Independent/Undecided/Other'''	-37	-44	-48	-49	22	-22	-13	-25	NaN	NaN	NaN	NaN	NaN	NaN	NaN	NaN	NaN	NaN	NaN
100	1000	'''True'''	'''R_07fAcS7LwIoyA25'''	'''anonymous'''	'''EN'''	0	0	-50	0	-50	-7	0	-7	0	0	-6	-50	-20	-50	37	5	37	-50	30	-42	-6	50	50	-10	'''Independent/Undecided/Other'''	-40	-39	17	32	40	-20	-16	-16	-47	40	39	NaN	NaN	NaN	-39	29	41	-32	19
100	557	'''True'''	'''R_1FzgwKXneJzQKaa'''	'''anonymous'''	'''EN'''	16	1	50	50	50	-21	43	-18	0	-1	2	-1	-1	1	30	45	23	-2	7	50	-50	-1	-1	0	'''Lean Republican'''	-27	-20	0	-6	27	4	13	1	NaN	NaN	NaN	NaN	NaN	NaN	NaN	NaN	NaN	-39	1
100	599	'''True'''	'''R_1rplkf7yYSwa5vR'''	'''anonymous'''	'''EN'''	-21	-28	-35	-33	-11	-16	-12	-7	-17	-27	-24	-12	-28	-20	12	-17	26	-26	-10	-46	47	6	-5	-31	'''Lean Democrat'''	-28	18	10	16	23	-20	12	18	NaN	NaN	NaN	NaN	NaN	NaN	NaN	NaN	NaN	NaN	NaN
100	1042	'''True'''	'''R_2TQNwbfVTwoWsOe'''	'''anonymous'''	'''EN'''	37	-37	-32	-50	-28	-31	35	-34	0	19	-33	27	-17	-37	-10	20	0	0	18	32	-16	24	0	0	'''Strongly Republican'''	-31	-30	-50	-50	35	32	30	31	NaN	NaN	NaN	NaN	NaN	NaN	-34	-21	-21	-45	-11
100	1998	'''True'''	'''R_1lblWbkfEOvF4wZ'''	'''anonymous'''	'''EN'''	17	-3	-8	50	-36	-20	17	47	39	47	42	3	-44	31	4	4	-50	-49	4	-50	-50	-19	-50	20	'''Lean Republican'''	-24	-5	-15	-18	13	14	14	16	NaN	NaN	NaN	NaN	NaN	NaN	NaN	NaN	NaN	NaN	NaN
100	1164	'''True'''	'''R_71He0M5ohHM7Q4h'''	'''anonymous'''	'''EN'''	-23	-34	-35	-27	-21	-22	-32	-20	-19	-29	-35	-26	-25	-25	16	29	-24	20	9	19	-11	8	24	-1	'''Lean Democrat'''	-27	15	26	14	-23	-16	19	5	1	20	-8	-1	39	22	-29	31	25	NaN	NaN
100	1001	'''True'''	'''R_1g2yXqasw3k2CZX'''	'''anonymous'''	'''EN'''	-26	-46	-37	-17	-49	-43	-22	-28	-40	-32	-41	-43	-37	-50	27	-26	47	-50	22	-44	31	10	19	-36	'''Lean Democrat'''	-23	9	17	5	22	-18	-28	-40	NaN	NaN	NaN	NaN	NaN	NaN	NaN	NaN	NaN	NaN	NaN
100	1166	'''True'''	'''R_26nCfGGM5q5iaiB'''	'''anonymous'''	'''EN'''	-31	-28	-44	-35	-47	-39	-40	-19	-23	-28	-30	-50	-33	-38	30	-28	31	-50	25	-33	25	31	21	-22	'''Strongly Democrat'''	-22	19	27	20	37	-32	-43	-42	NaN	NaN	NaN	NaN	NaN	NaN	NaN	NaN	NaN	NaN	NaN
100	2604	'''True'''	'''R_02jDo5PKAiaweZz'''	'''anonymous'''	'''EN'''	-26	-42	-45	-42	-44	-36	-35	-33	-39	-32	-39	-41	-40	-34	26	-13	28	-8	9	-48	22	-4	12	-7	'''Strongly Democrat'''	-29	24	31	25	28	-24	-30	-32	-34	26	36	-22	-14	7	-24	8	19	NaN	NaN
100	1583	'''True'''	'''R_3Ei4FGiyW6F271h'''	'''anonymous'''	'''EN'''	-32	-42	-25	-35	-29	-43	-26	-26	-12	-26	-37	0	-33	-36	36	25	42	-28	27	-46	15	24	14	-25	'''Lean Democrat'''	-34	35	32	32	33	-21	-36	-34	NaN	NaN	NaN	NaN	NaN	NaN	NaN	NaN	NaN	NaN	NaN
100	1710	'''True'''	'''R_1M5OTXbs7I1AsYE'''	'''anonymous'''	'''EN'''	-20	-27	-26	19	-15	8	10	19	-32	-8	-9	-14	-10	-22	8	21	20	-11	30	-29	-14	15	0	-25	'''Lean Democrat'''	-21	25	20	16	26	-26	-31	-30	NaN	NaN	NaN	NaN	NaN	NaN	NaN	NaN	NaN	NaN	NaN
100	1399	'''True'''	'''R_2ZER4oRxwg9mjUB'''	'''anonymous'''	'''EN'''	-38	-37	-4	-5	-42	-31	-5	-30	-24	-22	-35	-13	-23	-35	21	-5	14	-9	4	-43	10	-24	-39	-21	'''Lean Democrat'''	-29	9	13	18	30	-18	-13	-19	NaN	NaN	NaN	NaN	NaN	NaN	NaN	NaN	NaN	NaN	NaN
100	3206	'''True'''	'''R_27EHgFCs8xdx6aR'''	'''anonymous'''	'''EN'''	35	27	21	41	41	21	40	24	25	20	42	42	21	36	44	27	40	26	42	26	44	30	39	27	'''Strongly Democrat'''	31	31	39	31	36	32	35	-17	NaN	NaN	NaN	NaN	NaN	NaN	NaN	NaN	NaN	NaN	NaN
100	786	'''True'''	'''R_232AHOKuwM1CYIX'''	'''anonymous'''	'''EN'''	-41	-50	-50	-50	-50	-50	-31	-30	-50	-15	-50	-50	-50	-50	50	-50	50	-50	50	-50	50	-32	35	-50	'''Strongly Democrat'''	-9	10	21	-31	31	-41	-50	-50	-31	32	50	-50	-21	-26	NaN	NaN	NaN	NaN	NaN
100	1130	'''True'''	'''R_3Xa9ay2iE0DjCRX'''	'''anonymous'''	'''EN'''	-21	-25	-36	-38	-37	-16	-7	-5	-9	-11	-12	-10	-31	-11	8	15	39	-21	12	-47	19	-19	-10	-19	'''Lean Democrat'''	-24	35	31	27	20	-6	-21	-28	NaN	NaN	NaN	NaN	NaN	NaN	NaN	NaN	NaN	NaN	NaN
100	1481	'''True'''	'''R_1gpfg82L6gOPIR8'''	'''anonymous'''	'''EN'''	-37	-50	-50	-42	-50	-30	0	-30	-25	0	-44	-50	-45	-50	17	9	50	-50	39	-50	50	13	-26	-41	'''Strongly Democrat'''	-37	36	36	41	45	-50	-50	-50	-37	31	36	-50	-20	-20	NaN	NaN	NaN	NaN	NaN
100	1079	'''True'''	'''R_2c0JY4jvkldmwOf'''	'''anonymous'''	'''EN'''	4	11	2	47	11	-12	0	38	-5	-7	-12	0	-4	20	26	-14	50	-32	16	15	-41	-32	11	30	'''Independent/Undecided/Other'''	-17	-12	-4	-29	14	-11	-10	-25	NaN	NaN	NaN	NaN	NaN	NaN	NaN	NaN	NaN	NaN	NaN
100	1083	'''True'''	'''R_RVUs4Jmd6TTy1VL'''	'''anonymous'''	'''EN'''	0	20	0	21	0	-14	16	-18	-24	15	-25	-22	-15	-36	25	42	32	-22	-20	0	0	20	-26	0	'''Independent/Undecided/Other'''	-35	-8	-11	-10	39	-1	-24	-13	NaN	NaN	NaN	NaN	NaN	NaN	NaN	NaN	NaN	NaN	NaN
100	829	'''True'''	'''R_28GkrnpXG9pV9mU'''	'''anonymous'''	'''EN'''	-18	-41	11	45	47	39	-40	-12	-8	39	-33	14	-19	0	-40	32	-21	22	15	42	-33	-15	-45	15	'''Lean Democrat'''	-19	18	14	7	28	13	7	-22	NaN	NaN	NaN	NaN	NaN	NaN	NaN	NaN	NaN	NaN	NaN
100	651	'''True'''	'''R_1luxWffSBJQPVMW'''	'''anonymous'''	'''EN'''	25	38	38	39	21	32	23	33	11	0	32	31	39	24	4	6	-25	0	25	-8	-30	-12	12	-32	'''Lean Republican'''	-36	-15	-35	-36	39	19	29	25	NaN	NaN	NaN	NaN	NaN	NaN	NaN	NaN	NaN	NaN	NaN
100	638	'''True'''	'''R_CfQLargVgk11GAp'''	'''anonymous'''	'''EN'''	20	35	-10	42	-10	34	10	37	42	0	42	0	15	10	-41	11	-35	-8	-30	-9	-50	-5	-50	50	'''Strongly Republican'''	-31	-30	-31	-31	30	10	25	25	NaN	NaN	NaN	NaN	NaN	NaN	NaN	NaN	NaN	NaN	NaN
100	2499	'''True'''	'''R_1LTNRrxlpy4m4RV'''	'''anonymous'''	'''EN'''	50	50	50	50	28	50	45	50	50	16	50	20	26	50	-50	43	-50	33	-50	17	-50	31	-50	50	'''Strongly Republican'''	-31	-50	-50	-50	31	43	40	42	-50	-42	-47	-50	-50	-50	-50	-50	-50	NaN	NaN
100	2125	'''True'''	'''R_2z90aUdgjlRHU85'''	'''anonymous'''	'''EN'''	16	33	35	49	50	19	35	0	1	0	0	34	-35	18	11	11	25	37	36	50	0	-13	12	-10	'''Independent/Undecided/Other'''	-27	-15	-5	-28	20	16	17	17	NaN	NaN	NaN	-50	-50	-50	NaN	NaN	NaN	-20	-20
100	898	'''True'''	'''R_4Gb7iv5PGjRV2lX'''	'''anonymous'''	'''EN'''	16	50	32	38	-5	0	-1	50	0	-1	18	3	-1	50	-32	11	-42	5	-7	-18	-50	-34	-8	50	'''Lean Republican'''	-21	-32	-48	-49	15	-10	-4	-32	NaN	NaN	NaN	NaN	NaN	NaN	-26	-31	-31	-23	-13
100	1119	'''True'''	'''R_20ZFPT60Cfwo3zQ'''	'''anonymous'''	'''EN'''	0	1	-21	3	20	-10	14	31	-9	15	1	-4	2	-5	30	22	27	-30	33	16	2	-13	21	-23	'''Independent/Undecided/Other'''	-29	0	-27	-34	27	0	-24	-30	NaN	NaN	NaN	NaN	NaN	NaN	NaN	NaN	NaN	NaN	NaN
100	890	'''True'''	'''R_9S2nAkaSLDnIl0Z'''	'''anonymous'''	'''EN'''	4	-22	40	48	20	43	47	7	-6	27	8	44	-2	3	-45	37	-43	26	6	32	-46	8	-42	-12	'''Independent/Undecided/Other'''	3	21	15	10	3	30	22	26	NaN	NaN	NaN	NaN	NaN	NaN	NaN	NaN	NaN	-36	16
100	1398	'''True'''	'''R_A71Gvu9N2rSKMdb'''	'''anonymous'''	'''EN'''	-50	-43	-50	-50	-50	-50	-37	23	-50	0	-50	-50	-39	-50	39	-50	50	-50	47	-50	50	-45	-31	45	'''Strongly Democrat'''	-41	50	39	27	50	-50	-50	-50	NaN	NaN	NaN	NaN	NaN	NaN	NaN	NaN	NaN	NaN	NaN
100	863	'''True'''	'''R_1FxOjtO3n9ArYFA'''	'''anonymous'''	'''EN'''	-33	-6	-22	8	-39	44	32	43	18	29	30	-35	-16	-24	21	36	41	-40	12	-47	29	8	-33	18	'''Lean Democrat'''	-21	31	10	26	44	-43	-37	-34	13	7	5	18	0	0	9	-46	-37	-41	43
100	870	'''True'''	'''R_2OTm8pfUmcbubwo'''	'''anonymous'''	'''EN'''	31	32	33	41	31	32	29	31	17	0	25	33	33	31	-41	33	0	28	-26	39	-41	0	-43	0	'''Strongly Republican'''	-41	-31	-42	-42	21	31	31	20	NaN	NaN	NaN	NaN	NaN	NaN	NaN	NaN	NaN	NaN	NaN
100	2060	'''True'''	'''R_2QFgSNHfYRBlDO8'''	'''anonymous'''	'''EN'''	-43	-50	-50	-50	-50	-44	-45	-43	-50	-43	-50	-50	-44	-43	50	-50	50	-50	50	-50	50	41	39	-50	'''Strongly Democrat'''	-26	50	50	50	44	-37	-50	-50	NaN	NaN	NaN	NaN	NaN	NaN	NaN	NaN	NaN	NaN	NaN
100	751	'''True'''	'''R_2qfx8eVmkJWpugz'''	'''anonymous'''	'''EN'''	19	0	0	-5	18	0	5	6	16	15	-15	-17	-7	-14	-1	14	23	-36	-11	9	0	-13	-20	12	'''Lean Republican'''	-7	0	-21	-10	13	0	6	9	-33	-8	-40	-50	-30	-50	-5	5	9	NaN	NaN
100	2055	'''True'''	'''R_1FQT6piBMsjGKZQ'''	'''anonymous'''	'''EN'''	-41	-46	-50	-50	-46	-50	-25	-31	-46	-12	-42	-50	-41	-48	41	-31	50	-50	38	-50	50	41	50	-37	'''Lean Democrat'''	-10	-14	21	14	41	-44	-44	-50	NaN	NaN	NaN	NaN	NaN	NaN	NaN	NaN	NaN	NaN	NaN
100	2673	'''True'''	'''R_sFD5RALY4laMyit'''	'''anonymous'''	'''EN'''	-26	-25	-34	-28	0	-11	-6	-5	0	0	-18	-12	-21	-15	9	-12	22	-50	6	-13	0	15	-9	-30	'''Lean Democrat'''	-14	3	4	8	26	-18	-27	-27	NaN	NaN	NaN	NaN	NaN	NaN	NaN	NaN	NaN	NaN	NaN
100	1005	'''True'''	'''R_5nci2wWDw4bDCPn'''	'''anonymous'''	'''EN'''	-27	-47	-50	-45	-43	-27	-37	-41	-41	-4	-27	-39	-50	-50	32	-15	36	-50	25	-50	27	1	4	-34	'''Lean Democrat'''	-18	8	19	16	36	-35	-24	-27	NaN	NaN	NaN	NaN	NaN	NaN	NaN	NaN	NaN	NaN	NaN
100	1797	'''True'''	'''R_1QFrs71WNAuAjoU'''	'''anonymous'''	'''EN'''	31	26	23	32	33	23	31	32	24	12	24	27	25	30	-25	27	-31	-16	-29	32	-31	2	-28	15	'''Lean Republican'''	-29	-22	-39	-39	15	12	7	5	NaN	NaN	NaN	NaN	NaN	NaN	NaN	NaN	NaN	NaN	NaN
100	599	'''True'''	'''R_1IYrx441177mlS6'''	'''anonymous'''	'''EN'''	-44	-48	-49	-47	-48	-50	-48	-49	-46	-50	-48	-47	-49	-48	50	-50	50	-50	50	-50	50	50	50	-50	'''Lean Democrat'''	-44	-14	-21	-27	50	-29	-37	-47	NaN	NaN	NaN	NaN	NaN	NaN	NaN	NaN	NaN	NaN	NaN
100	1024	'''True'''	'''R_2q8GqYTO4NZpYks'''	'''anonymous'''	'''EN'''	-36	-36	-39	-37	-39	-37	-35	-39	-39	-39	-42	-35	-35	-36	50	-50	50	-50	50	-50	50	25	32	-50	'''Strongly Democrat'''	-19	20	30	-30	31	-31	-41	-41	NaN	NaN	NaN	-50	-20	-21	NaN	NaN	NaN	NaN	NaN
100	1204	'''True'''	'''R_3Jznu3BjOMfFJEY'''	'''anonymous'''	'''EN'''	-13	-34	-14	-24	-22	23	-25	23	-11	-8	-10	-15	-10	14	-14	-22	25	19	-12	15	-15	20	-24	-9	'''Lean Democrat'''	-23	21	14	26	39	-22	-29	-26	NaN	NaN	NaN	NaN	NaN	NaN	NaN	NaN	NaN	NaN	NaN
100	1438	'''True'''	'''R_24inwEXiDC2T2fS'''	'''anonymous'''	'''EN'''	-26	-19	-42	-33	-50	-15	-9	-8	8	-23	-41	-50	-24	-15	27	-25	35	-48	14	-24	43	17	5	-32	'''Strongly Democrat'''	-16	30	25	12	23	-21	-19	-36	NaN	NaN	NaN	NaN	NaN	NaN	NaN	NaN	NaN	NaN	NaN
100	988	'''True'''	'''R_3ozjFWYOlIlj1oB'''	'''anonymous'''	'''EN'''	-11	-20	-11	-8	-6	-21	-22	-7	-23	-9	-22	-30	-27	-31	27	-13	31	-21	17	-20	23	23	10	-30	'''Lean Democrat'''	-19	31	20	18	37	-21	-31	-31	-42	42	42	NaN	NaN	NaN	NaN	NaN	NaN	-36	34
100	749	'''True'''	'''R_2XoATJk6Q2lEON3'''	'''anonymous'''	'''EN'''	-20	-16	-47	-45	-50	-50	-25	-50	-24	-33	-34	-46	-42	-50	25	10	24	1	0	-50	12	38	-24	-50	'''Lean Democrat'''	-31	32	32	32	45	-31	-40	-36	NaN	NaN	NaN	-50	41	31	-50	11	15	NaN	NaN
100	796	'''True'''	'''R_0MoGnV0bDSUZQiZ'''	'''anonymous'''	'''EN'''	-39	-29	-47	-14	-46	-29	-36	-19	-41	-17	-43	-47	-41	-40	22	-39	46	-48	38	-47	43	33	19	-34	'''Strongly Democrat'''	-22	29	24	12	25	-9	-42	-45	NaN	NaN	NaN	NaN	NaN	NaN	NaN	NaN	NaN	NaN	NaN
100	1202	'''True'''	'''R_2QZ39tJgMZUg8z3'''	'''anonymous'''	'''EN'''	-35	-46	-46	-44	-46	-47	-10	-21	16	18	-46	31	-47	-42	-42	-26	-39	49	-32	49	-49	-32	20	-40	'''Strongly Democrat'''	-30	28	34	31	22	-17	-19	-24	-34	-36	50	NaN	NaN	NaN	-28	33	42	-30	28
100	911	'''False'''	'''R_22t9uoyrfWuJIev'''	'''anonymous'''	'''EN'''	-28	-36	25	31	-49	-40	10	-29	-50	0	0	-50	-20	-43	28	-41	29	-49	45	-50	-12	10	15	-49	'''Strongly Democrat'''	-20	10	10	-10	25	10	-33	-24	NaN	NaN	NaN	NaN	NaN	NaN	NaN	NaN	NaN	NaN	NaN
100	970	'''False'''	'''R_1rBc9rJDwB2BaJM'''	'''anonymous'''	'''EN'''	-40	-32	-43	-42	-47	-28	2	-12	-41	0	-18	-36	-41	-46	21	9	6	-40	34	-44	21	21	21	-40	'''Strongly Democrat'''	-30	26	29	25	25	-30	-41	-40	-31	-10	-10	-44	-21	-21	NaN	NaN	NaN	NaN	NaN
100	632	'''True'''	'''R_b2t5oZxXXCsmijf'''	'''anonymous'''	'''EN'''	16	10	-41	-11	-42	0	-11	15	10	-10	35	-17	9	14	0	8	-9	-33	6	-40	-1	11	5	-1	'''Lean Republican'''	-21	-6	-9	-10	10	11	10	0	NaN	NaN	NaN	NaN	NaN	NaN	NaN	NaN	NaN	NaN	NaN
100	710	'''True'''	'''R_3I05KtTU5ekCyDN'''	'''anonymous'''	'''EN'''	-21	-35	-44	-44	-44	-43	-38	-32	-25	-33	-39	-40	-24	-18	36	-44	45	-41	29	-44	42	-40	21	-31	'''Strongly Democrat'''	-31	31	36	36	26	-10	-31	-29	NaN	NaN	NaN	NaN	NaN	NaN	NaN	NaN	NaN	NaN	NaN
100	895	'''True'''	'''R_3PucK09NQNwizVK'''	'''anonymous'''	'''EN'''	-50	-50	-50	-50	-50	-50	-50	-50	-50	-50	-50	-50	-50	-50	50	-29	50	-50	-13	-50	26	16	29	-45	'''Lean Democrat'''	22	-29	-31	-50	36	-50	-46	-50	NaN	NaN	NaN	NaN	NaN	NaN	NaN	NaN	NaN	NaN	NaN
100	1506	'''True'''	'''R_24I7rboSLckbcFa'''	'''anonymous'''	'''EN'''	-31	21	-34	50	39	-25	48	20	-14	43	50	15	-9	43	-28	41	-21	16	50	25	39	30	38	-19	'''Strongly Democrat'''	24	50	20	45	24	11	-13	28	NaN	NaN	NaN	NaN	NaN	NaN	NaN	NaN	NaN	NaN	NaN
100	656	'''True'''	'''R_Y6Aadd2nN4UBcvT'''	'''anonymous'''	'''EN'''	-50	-49	-50	-32	-50	-49	-33	-49	-50	-32	-50	-50	-50	-43	43	0	47	-50	15	-50	16	0	0	-47	'''Strongly Democrat'''	-49	44	41	38	47	-10	-48	-35	NaN	NaN	NaN	NaN	NaN	NaN	-20	0	0	-47	30
100	1029	'''True'''	'''R_30u7U8Qg1j5aU7E'''	'''anonymous'''	'''EN'''	-26	-44	-41	-44	-43	-25	-33	-37	-35	-19	-31	-42	-35	-42	5	-23	21	-50	8	-39	20	0	6	-34	'''Lean Democrat'''	-25	-13	-6	-18	38	-28	-35	-32	NaN	NaN	NaN	-25	11	17	NaN	NaN	NaN	NaN	NaN
100	724	'''True'''	'''R_3oUbLiepTkAbMzb'''	'''anonymous'''	'''EN'''	31	0	34	33	43	24	26	37	23	32	24	23	25	0	-10	9	26	13	28	-13	-26	18	-35	-50	'''Strongly Republican'''	-19	21	-20	-25	22	20	27	21	NaN	NaN	NaN	NaN	NaN	NaN	NaN	NaN	NaN	-25	0
100	649	'''True'''	'''R_3HOKSnSV6vSJxDg'''	'''anonymous'''	'''EN'''	-5	-50	-33	17	32	-32	14	-22	0	0	0	0	-33	0	33	20	50	0	32	0	25	0	0	-50	'''Independent/Undecided/Other'''	-36	30	-20	-19	37	30	-21	-20	NaN	NaN	NaN	NaN	NaN	NaN	NaN	NaN	NaN	NaN	NaN
100	2625	'''True'''	'''R_3NyVGt1AOMiRu8W'''	'''anonymous'''	'''EN'''	-26	-12	-40	-5	-44	-23	-37	-12	-20	-11	-17	-46	-45	-44	40	-35	40	-50	42	-50	29	-11	5	16	'''Lean Democrat'''	-21	20	16	-6	40	-41	-46	-41	-46	50	50	NaN	NaN	NaN	-31	25	30	NaN	NaN
100	927	'''True'''	'''R_2fvN49UU6qrisFm'''	'''anonymous'''	'''EN'''	14	0	41	40	41	-5	22	21	0	0	-5	13	-12	0	0	20	20	6	33	44	-40	-11	-41	-29	'''Lean Republican'''	-23	0	-20	-7	24	0	10	0	-33	6	31	-37	2	10	-30	-3	0	-14	19
100	760	'''True'''	'''R_3mgbDuGbg8qP5qd'''	'''anonymous'''	'''EN'''	31	33	40	41	42	37	41	36	28	27	19	38	30	35	-7	40	17	22	12	49	-49	11	-19	-11	'''Strongly Republican'''	-29	-26	-35	-31	22	32	24	24	NaN	NaN	NaN	NaN	NaN	NaN	NaN	NaN	NaN	NaN	NaN
100	1788	'''True'''	'''R_3fxRQsdzFJ3zVVb'''	'''anonymous'''	'''EN'''	48	44	40	46	47	35	40	43	18	31	35	31	34	46	37	22	27	36	16	44	-28	-13	-22	40	'''Strongly Republican'''	-47	-33	-36	-35	36	32	32	-13	NaN	NaN	NaN	NaN	NaN	NaN	NaN	NaN	NaN	NaN	NaN
100	808	'''True'''	'''R_vPvK4QkKDyd3TLb'''	'''anonymous'''	'''EN'''	25	14	35	50	47	16	0	47	27	15	26	17	50	50	0	-29	50	-33	0	47	-50	0	-50	35	'''Independent/Undecided/Other'''	-36	-32	-43	-50	26	7	-19	-38	NaN	NaN	NaN	NaN	NaN	NaN	NaN	NaN	NaN	NaN	NaN
100	441162	'''True'''	'''R_79EXDlxksePaBs5'''	'''anonymous'''	'''EN'''	-20	-22	-36	19	-45	-18	-38	-16	-28	-11	-37	-50	-22	-16	-3	-25	12	-50	4	-50	45	6	0	-33	'''Lean Republican'''	-17	31	16	19	32	0	1	-5	-37	26	29	-36	-8	-10	-37	-12	-12	-28	14
100	2537	'''True'''	'''R_1gNnDnVi6Wc7gTE'''	'''anonymous'''	'''EN'''	20	10	13	42	13	2	-10	1	21	14	8	-28	24	-14	4	-22	7	-19	-26	-33	-38	-12	-35	10	'''Lean Republican'''	-21	-10	-10	9	20	20	11	6	NaN	NaN	NaN	NaN	NaN	NaN	NaN	NaN	NaN	NaN	NaN
100	1575	'''True'''	'''R_1fd2DagQRJGjvNR'''	'''anonymous'''	'''EN'''	22	21	34	35	34	18	23	39	36	21	13	37	40	36	-35	33	-35	-38	-42	32	-39	30	-26	-10	'''Strongly Republican'''	-29	-18	-28	-31	21	29	29	37	NaN	NaN	NaN	NaN	NaN	NaN	NaN	NaN	NaN	NaN	NaN
100	1688	'''True'''	'''R_3gT8dgVBGIrRgAz'''	'''anonymous'''	'''EN'''	-17	-44	-30	-41	-22	-15	9	-27	-12	-6	-13	-44	-27	3	12	4	32	-45	19	-45	16	-11	-17	-38	'''Lean Democrat'''	-15	20	5	7	39	-16	-34	-31	NaN	NaN	NaN	NaN	NaN	NaN	NaN	NaN	NaN	NaN	NaN
100	798	'''True'''	'''R_3dSWyVtvSnxz3YV'''	'''anonymous'''	'''EN'''	11	15	-15	30	38	-13	29	15	20	24	-14	34	5	32	19	-6	17	0	19	-42	15	19	-13	9	'''Lean Republican'''	-30	-5	-20	-21	26	17	17	19	-50	-32	-50	NaN	NaN	NaN	-18	-10	-14	NaN	NaN
100	706	'''True'''	'''R_2dBnBu21j3mTnYK'''	'''anonymous'''	'''EN'''	30	0	33	-31	50	-27	-36	0	50	40	0	-50	50	-17	9	-35	0	-48	36	-50	-16	40	-50	-42	'''Independent/Undecided/Other'''	18	-11	-2	-9	32	15	0	0	NaN	NaN	NaN	NaN	NaN	NaN	NaN	NaN	NaN	NaN	NaN
100	470	'''True'''	'''R_87Hpum976TxLv9v'''	'''anonymous'''	'''EN'''	16	14	7	26	31	10	8	11	12	22	-10	0	-3	-15	-11	14	23	-12	5	21	-14	-12	-22	-22	'''Lean Republican'''	-25	-19	-31	-20	5	12	8	-10	NaN	NaN	NaN	NaN	NaN	NaN	NaN	NaN	NaN	NaN	NaN
100	1362	'''True'''	'''R_12MvDkFn9RQDy3V'''	'''anonymous'''	'''EN'''	31	31	1	38	31	38	0	40	21	1	38	0	39	38	-25	13	-39	1	1	26	-21	0	-41	21	'''Lean Republican'''	-31	-27	-36	-36	20	14	0	-31	NaN	NaN	NaN	-41	-31	-41	NaN	NaN	NaN	-31	-11
100	2238	'''True'''	'''R_1OHWhIHY2RoUQ0i'''	'''anonymous'''	'''EN'''	26	22	-20	41	0	24	30	29	-32	24	25	0	15	4	-43	15	-29	-50	-22	-13	-49	-6	-50	25	'''Strongly Republican'''	-43	-30	-44	-47	4	31	26	16	NaN	NaN	NaN	NaN	NaN	NaN	NaN	NaN	NaN	NaN	NaN
100	608	'''True'''	'''R_22lR06sITsK1DFO'''	'''anonymous'''	'''EN'''	32	28	50	50	47	12	0	50	0	0	26	45	35	43	-20	-33	33	-19	0	41	-50	0	-50	43	'''Lean Republican'''	-29	-18	-46	-49	25	9	0	-45	NaN	NaN	NaN	NaN	NaN	NaN	NaN	NaN	NaN	NaN	NaN
100	760	'''True'''	'''R_2XaghQOaX40vfUz'''	'''anonymous'''	'''EN'''	21	-6	29	44	44	1	24	-4	5	-8	23	28	-16	22	2	11	-15	28	5	43	-43	11	-4	-14	'''Lean Republican'''	-22	-25	-29	-36	28	17	11	10	NaN	NaN	NaN	-47	-37	-36	-28	-9	-15	-29	5
100	1005	'''True'''	'''R_2dgyqezbienDFZ3'''	'''anonymous'''	'''EN'''	24	8	-28	31	-48	38	-5	43	-48	48	-34	-43	-48	16	-36	-13	24	-50	31	-29	-20	-42	-17	22	'''Independent/Undecided/Other'''	-33	-35	-32	-42	21	-5	2	2	-21	0	-10	NaN	NaN	NaN	NaN	NaN	NaN	NaN	NaN
100	945	'''True'''	'''R_3gUHiF1arHQP5vK'''	'''anonymous'''	'''EN'''	24	-21	31	30	41	23	9	-11	11	-10	-17	23	-6	32	-20	11	-11	20	19	34	-25	-12	-32	-20	'''Lean Republican'''	-30	-17	-31	-26	33	22	32	23	NaN	NaN	NaN	NaN	NaN	NaN	NaN	NaN	NaN	NaN	NaN
100	1194	'''True'''	'''R_2zqhBSJ3L8e1uGw'''	'''anonymous'''	'''EN'''	21	-18	-8	16	8	-8	-1	-2	1	2	-10	20	-1	-15	26	8	22	16	0	1	11	0	0	-11	'''Lean Democrat'''	24	24	26	25	-25	27	20	26	-21	11	13	NaN	NaN	NaN	-10	-8	-13	-15	-1
100	876	'''True'''	'''R_2U91wcQmi7W3AA9'''	'''anonymous'''	'''EN'''	22	7	-42	-48	-38	25	31	32	17	-13	-20	-11	33	46	50	41	4	38	33	18	-47	-8	-23	42	'''Lean Democrat'''	-11	10	7	9	14	13	9	10	NaN	NaN	NaN	NaN	NaN	NaN	NaN	NaN	NaN	NaN	NaN
100	1297	'''True'''	'''R_3FVxihF17asFmVt'''	'''anonymous'''	'''EN'''	30	20	31	50	50	27	34	27	28	28	31	33	31	28	-22	-28	4	-50	-50	50	-50	0	1	50	'''Lean Republican'''	-33	-41	-34	-42	31	32	33	37	NaN	NaN	NaN	NaN	NaN	NaN	NaN	NaN	NaN	NaN	NaN
100	902	'''True'''	'''R_27erFQlk7tiMQCo'''	'''anonymous'''	'''EN'''	15	-34	-42	39	14	27	36	20	9	24	-23	27	-13	0	-25	30	11	-10	20	-15	-22	5	-26	10	'''Independent/Undecided/Other'''	-40	-20	-34	-34	18	30	32	30	-42	45	48	-42	12	34	NaN	NaN	NaN	0	33
100	484	'''True'''	'''R_25L5OfuI8To0jmg'''	'''anonymous'''	'''EN'''	23	9	-14	22	-20	14	-7	8	2	0	15	23	20	28	-23	-31	-30	17	-15	-16	-15	-9	-22	13	'''Lean Republican'''	-36	-26	-21	-19	22	19	29	12	NaN	NaN	NaN	NaN	NaN	NaN	NaN	NaN	NaN	NaN	NaN
100	3972	'''True'''	'''R_12JELqyN8W0a6eT'''	'''anonymous'''	'''EN'''	40	44	42	46	41	42	40	41	42	36	37	38	38	39	-48	42	-48	31	-38	29	-48	10	-47	41	'''Strongly Republican'''	-41	-43	-43	-44	34	40	37	38	NaN	NaN	NaN	-47	-42	-46	-49	-46	-45	NaN	NaN
100	916	'''True'''	'''R_22JtuUMWI5drBVa'''	'''anonymous'''	'''EN'''	32	50	42	50	34	50	-27	50	22	19	11	10	-28	45	-44	-47	44	-32	33	39	-50	-50	-38	50	'''Lean Republican'''	-46	-47	-49	-49	15	20	11	-16	NaN	NaN	NaN	NaN	NaN	NaN	NaN	NaN	NaN	NaN	NaN
100	1183	'''True'''	'''R_3RruWVU9jPFC3sI'''	'''anonymous'''	'''EN'''	32	-8	0	50	48	27	23	0	0	31	13	27	9	33	23	23	0	25	0	46	-13	23	0	0	'''Strongly Republican'''	-50	-9	-36	-35	34	39	29	33	NaN	NaN	NaN	NaN	NaN	NaN	NaN	NaN	NaN	NaN	NaN
100	1542	'''False'''	'''R_3Mg0v0gE6zmVrhe'''	'''anonymous'''	'''EN'''	11	2	-39	29	-50	11	26	-9	24	-39	-40	0	24	-7	-10	39	26	-39	9	-50	0	27	8	-30	'''Lean Republican'''	-12	21	16	12	20	27	-15	27	NaN	NaN	NaN	NaN	NaN	NaN	NaN	NaN	NaN	NaN	NaN
100	1157	'''True'''	'''R_3J8dOEkqLxKABEM'''	'''anonymous'''	'''EN'''	18	22	7	19	26	30	29	27	2	17	25	23	14	38	28	32	21	-31	16	4	-25	10	-19	3	'''Lean Republican'''	-22	-16	-22	-31	24	20	32	26	NaN	NaN	NaN	NaN	NaN	NaN	-34	-19	-33	NaN	NaN
100	8485	'''True'''	'''R_3HphzepwrH6hKmJ'''	'''anonymous'''	'''EN'''	0	0	-21	-1	0	-32	0	-3	-36	0	-28	-2	-16	0	8	-18	0	-39	40	0	-21	32	-19	-45	'''Independent/Undecided/Other'''	-32	-36	-41	-44	40	-44	-39	-41	NaN	NaN	NaN	NaN	NaN	NaN	NaN	NaN	NaN	NaN	NaN
100	1698	'''True'''	'''R_vHu4vLPnqmaWIrT'''	'''anonymous'''	'''EN'''	14	-24	-34	17	-6	20	29	27	34	15	33	32	28	-5	-9	29	-14	-35	-30	-1	6	-7	-25	10	'''Lean Republican'''	-19	-1	-11	-14	20	6	11	7	NaN	NaN	NaN	-38	-20	-32	NaN	NaN	NaN	NaN	NaN
100	1281	'''True'''	'''R_2WwLKQ7OMB59DAw'''	'''anonymous'''	'''EN'''	-23	-24	-27	-27	-28	-13	-1	-23	-2	-1	-11	-14	-16	-18	13	-3	20	-30	13	-41	35	0	2	-25	'''Strongly Democrat'''	-17	18	22	13	22	-8	-30	-31	NaN	NaN	NaN	NaN	NaN	NaN	NaN	NaN	NaN	NaN	NaN
100	3271	'''True'''	'''R_1OB1P3TqK6IEl8L'''	'''anonymous'''	'''EN'''	15	-11	39	39	44	13	42	24	12	13	39	26	12	-12	0	27	5	14	0	40	-35	21	-36	-17	'''Independent/Undecided/Other'''	-26	-1	-19	-14	26	0	3	3	-22	-4	-7	NaN	NaN	NaN	-31	-26	-18	-34	-23
100	982	'''True'''	'''R_01JvZzKOJCD212x'''	'''anonymous'''	'''EN'''	41	32	44	43	46	37	45	39	42	36	44	43	44	45	-35	37	-19	40	-5	46	-32	29	-46	-33	'''Strongly Republican'''	-25	-8	-47	-45	19	29	27	18	NaN	NaN	NaN	NaN	NaN	NaN	NaN	NaN	NaN	NaN	NaN
100	5520	'''True'''	'''R_3HYvtuCcXKWgbbg'''	'''anonymous'''	'''EN'''	22	23	21	30	36	23	32	23	22	22	24	29	22	35	-7	29	-10	11	-13	29	-23	18	-27	-12	'''Lean Republican'''	-26	-17	-23	-28	20	11	23	10	NaN	NaN	NaN	NaN	NaN	NaN	NaN	NaN	NaN	NaN	NaN
100	1122	'''True'''	'''R_2QEYYSbBzdnC7vZ'''	'''anonymous'''	'''EN'''	16	9	-33	-20	-27	-39	26	-22	-20	20	-35	13	-13	1	29	42	42	-34	42	-46	8	-27	-40	-40	'''Lean Republican'''	-25	21	20	10	22	16	11	9	NaN	NaN	NaN	NaN	NaN	NaN	NaN	NaN	NaN	NaN	NaN
100	1507	'''True'''	'''R_2VlvuX3TJnHZqOZ'''	'''anonymous'''	'''EN'''	30	8	37	37	45	26	30	33	23	23	32	18	33	13	-18	38	-35	3	-11	24	-22	4	-36	11	'''Strongly Republican'''	-25	10	-22	-25	20	30	25	22	-22	-31	-36	-44	-46	-40	NaN	NaN	NaN	-8	-4
100	829	'''True'''	'''R_110dhYWXATOgrhP'''	'''anonymous'''	'''EN'''	30	0	0	15	36	6	12	38	0	18	-12	-12	-5	0	-9	17	4	0	26	28	-31	-17	-20	18	'''Lean Republican'''	-40	-17	-25	-31	30	26	25	25	NaN	NaN	NaN	NaN	NaN	NaN	-38	-21	-23	NaN	NaN
100	841	'''True'''	'''R_cZVETNCO8oRFIEp'''	'''anonymous'''	'''EN'''	31	10	15	50	3	12	42	35	31	40	44	38	28	34	-9	39	-40	40	-9	20	-50	-11	-28	-11	'''Lean Republican'''	-34	-30	-41	-46	31	31	26	26	-35	-17	-38	NaN	NaN	NaN	NaN	NaN	NaN	NaN	NaN
100	967	'''True'''	'''R_3qUUTTUTulYUTLt'''	'''anonymous'''	'''EN'''	14	0	0	42	42	8	0	-11	32	7	5	8	13	0	0	-3	-25	-31	-9	35	-9	-5	-32	-34	'''Lean Republican'''	-21	0	-30	-31	4	0	-21	-32	NaN	NaN	NaN	NaN	NaN	NaN	NaN	NaN	NaN	NaN	NaN
100	1014	'''True'''	'''R_1eVscAhVGIPDTes'''	'''anonymous'''	'''EN'''	21	31	50	50	13	32	31	33	0	0	17	0	13	34	-20	33	17	-39	0	0	-50	10	-42	12	'''Strongly Republican'''	-22	-10	-31	-31	15	25	22	0	NaN	NaN	NaN	NaN	NaN	NaN	NaN	NaN	NaN	NaN	NaN
100	644	'''True'''	'''R_UfENThYUiuQ2hq1'''	'''anonymous'''	'''EN'''	31	-5	50	50	50	-7	27	-12	12	-1	3	46	22	0	-10	11	-10	50	39	50	-50	8	-36	-17	'''Lean Republican'''	-35	-30	-25	-40	22	15	20	10	NaN	NaN	NaN	NaN	NaN	NaN	NaN	NaN	NaN	NaN	NaN
100	2241	'''True'''	'''R_3K3qV1kG4IygdxL'''	'''anonymous'''	'''EN'''	-20	0	-22	0	-13	0	-27	0	-20	0	-8	-35	-14	-14	-10	-50	13	25	13	-19	25	-13	30	-13	'''Strongly Democrat'''	-11	20	21	21	20	11	-30	-32	NaN	NaN	NaN	NaN	NaN	NaN	NaN	NaN	NaN	NaN	NaN
100	1213	'''True'''	'''R_33w2wLbjUV7xDyr'''	'''anonymous'''	'''EN'''	8	-19	-25	-18	-11	24	14	-15	31	15	20	26	17	-14	-9	-6	-27	-12	-22	-35	8	29	7	-31	'''Independent/Undecided/Other'''	-19	1	-30	-31	9	11	-31	-30	NaN	NaN	NaN	-40	-32	-36	NaN	NaN	NaN	NaN	NaN
100	1517	'''True'''	'''R_21Eub66j49MA8Um'''	'''anonymous'''	'''EN'''	-32	-38	-44	-42	-38	-37	-46	-39	-50	-40	-42	-50	-39	-50	30	-31	50	-43	50	-44	47	27	30	-34	'''Strongly Democrat'''	-28	38	26	28	37	-33	-43	-50	NaN	NaN	NaN	NaN	NaN	NaN	NaN	NaN	NaN	NaN	NaN
100	2109	'''True'''	'''R_3Je7YN6YpnBnIAx'''	'''anonymous'''	'''EN'''	-28	-17	-32	-18	-19	-28	-20	-14	-25	0	-34	-1	-37	-30	29	-25	47	-36	12	-38	11	12	13	0	'''Lean Democrat'''	-16	16	11	-19	24	-25	-44	-50	NaN	NaN	NaN	NaN	NaN	NaN	NaN	NaN	NaN	NaN	NaN
100	930	'''True'''	'''R_3I4C6e6ccp54vPf'''	'''anonymous'''	'''EN'''	-31	-22	-37	-37	-38	-42	-38	-40	-40	-13	-39	-39	-38	-28	32	-35	33	-42	32	-50	31	14	25	-24	'''Strongly Democrat'''	-16	31	9	-14	10	-21	-50	-50	-20	42	41	NaN	NaN	NaN	-22	29	31	-32	32
100	1632	'''True'''	'''R_tPYWk4u5Hmf8lFf'''	'''anonymous'''	'''EN'''	-5	-10	-10	-7	-19	-8	7	-20	13	8	-7	-10	-11	-25	0	0	0	-21	9	-38	0	20	21	22	'''Independent/Undecided/Other'''	3	19	17	25	0	9	-8	-10	NaN	NaN	NaN	NaN	NaN	NaN	NaN	NaN	NaN	NaN	NaN
100	1847	'''True'''	'''R_3Mb4BKgHK4qMznL'''	'''anonymous'''	'''EN'''	-42	-42	-42	-42	-42	-42	-42	-43	-43	-1	-41	-42	-42	-42	50	-41	50	-40	39	-50	50	0	34	-50	'''Strongly Democrat'''	-16	12	16	16	21	-33	-50	-50	NaN	NaN	NaN	-50	32	32	NaN	NaN	NaN	-41	37
100	1196	'''True'''	'''R_bQqok7sX5qzy6Ep'''	'''anonymous'''	'''EN'''	34	39	23	44	39	22	-1	37	38	26	27	-17	39	39	-31	0	6	0	-24	20	-35	-9	-38	29	'''Strongly Republican'''	-33	-27	-38	-41	10	10	-21	-21	NaN	NaN	NaN	NaN	NaN	NaN	-21	-12	-28	NaN	NaN
100	1093	'''True'''	'''R_3qf0O3revOkybZh'''	'''anonymous'''	'''EN'''	-46	-46	-48	-13	-49	-32	-47	-33	-41	-20	-48	-47	-47	-42	39	-29	41	-48	-48	-45	33	40	37	-42	'''Strongly Democrat'''	-22	18	40	24	46	-24	-40	-49	-24	39	45	NaN	NaN	NaN	NaN	NaN	NaN	-32	44
100	1318	'''True'''	'''R_3nc38KHCeM23Tus'''	'''anonymous'''	'''EN'''	-1	-7	3	5	36	-17	-18	0	-18	0	-28	0	-20	-19	14	-14	37	0	-38	34	0	0	9	-41	'''Independent/Undecided/Other'''	-12	0	-6	1	14	-23	-23	-41	NaN	NaN	NaN	-44	0	39	-33	0	-7	NaN	NaN
100	83466	'''True'''	'''R_03Cv4153UyS5R0R'''	'''anonymous'''	'''EN'''	-44	-47	-2	-14	-33	-32	0	-25	-31	-12	-44	-12	-37	-35	-10	30	-50	41	0	-38	-25	41	31	-42	'''Strongly Democrat'''	-37	35	29	34	30	-25	-36	-44	-22	36	50	0	0	-14	NaN	NaN	NaN	NaN	NaN
100	1103	'''True'''	'''R_2WN10FEVflxgxLG'''	'''anonymous'''	'''EN'''	-41	-44	-46	-42	-46	-48	-40	-47	-47	-40	-43	-43	-49	-46	29	-29	29	-50	26	-50	50	-2	20	-50	'''Strongly Democrat'''	-22	11	-1	-30	34	-22	-46	-50	NaN	NaN	NaN	NaN	NaN	NaN	NaN	NaN	NaN	NaN	NaN
100	1334	'''True'''	'''R_3erdVp98mEtrNxT'''	'''anonymous'''	'''EN'''	-36	-43	-46	-38	-35	-37	-35	-39	-43	-4	-37	-43	-39	-46	36	-27	41	-38	34	-25	43	-7	21	30	'''Strongly Democrat'''	-21	22	24	16	15	-10	-43	-45	NaN	NaN	NaN	NaN	NaN	NaN	-39	27	32	-23	45
100	1647	'''True'''	'''R_30k0iRq2NzDkur1'''	'''anonymous'''	'''EN'''	-30	-29	-36	-33	-33	-27	-30	-23	-30	-19	-19	-32	-37	-28	23	-14	28	-28	29	-43	36	1	32	-31	'''Strongly Democrat'''	-16	32	16	27	23	-10	-35	-42	NaN	NaN	NaN	-38	-10	-12	NaN	NaN	NaN	-26	31
100	1958	'''True'''	'''R_1Dxa9iQu3IExqem'''	'''anonymous'''	'''EN'''	-34	-38	-40	-29	-43	-35	-15	-38	-42	-4	-27	-28	-46	-26	23	-25	45	-50	45	-50	17	5	12	-36	'''Strongly Democrat'''	-11	10	12	1	35	-28	-49	-50	NaN	NaN	NaN	NaN	NaN	NaN	NaN	NaN	NaN	NaN	NaN
100	1771	'''True'''	'''R_2S1qDafMlUtpmiH'''	'''anonymous'''	'''EN'''	-23	-45	13	32	-46	-44	14	13	15	-16	-38	-21	18	-46	32	39	43	-44	26	-49	-39	-30	-15	37	'''Lean Democrat'''	-17	11	19	9	45	-32	-49	-47	NaN	NaN	NaN	NaN	NaN	NaN	-24	24	21	NaN	NaN
100	896	'''True'''	'''R_3ENoWAJBPQABXJ9'''	'''anonymous'''	'''EN'''	-36	-40	-50	-50	-50	-29	-23	-18	-24	-3	-32	-50	-17	-33	50	-50	50	-50	45	-50	50	23	22	-50	'''Strongly Democrat'''	-11	11	18	11	28	-34	-50	-50	-21	11	29	NaN	NaN	NaN	NaN	NaN	NaN	NaN	NaN
100	1673	'''True'''	'''R_3emm0AhmVmlCcUO'''	'''anonymous'''	'''EN'''	-43	-42	-37	-36	-39	-36	-11	-34	-34	-16	-41	-11	-33	-39	45	-26	42	-12	38	-45	40	9	23	-38	'''Strongly Democrat'''	-17	16	9	-8	28	-33	-39	-40	-25	10	38	NaN	NaN	NaN	NaN	NaN	NaN	-17	35
100	2899	'''True'''	'''R_3nxehrJ2rusvz9V'''	'''anonymous'''	'''EN'''	-24	-31	-30	-29	-30	-5	-21	-11	2	-9	-29	-24	-28	-21	-4	6	10	-23	-20	-50	13	14	-3	13	'''Lean Democrat'''	-19	9	15	15	25	-2	-30	-28	NaN	NaN	NaN	-33	-9	-7	-29	8	9	NaN	NaN
100	1412	'''True'''	'''R_8vUV5H9pJai6ITf'''	'''anonymous'''	'''EN'''	-22	-45	-46	-37	-49	-19	-20	-40	-17	-26	-24	-45	-41	-48	6	-1	33	-49	0	-50	36	-7	30	10	'''Strongly Democrat'''	-16	24	22	20	22	-19	-32	-32	NaN	NaN	NaN	NaN	NaN	NaN	-34	14	20	NaN	NaN
100	1406	'''True'''	'''R_9R1auEVBXuXPCGB'''	'''anonymous'''	'''EN'''	10	-41	-50	-33	10	-27	10	-17	9	7	21	-33	-23	-31	-13	9	20	20	20	-50	34	27	-28	-50	'''Independent/Undecided/Other'''	-50	-12	-31	-10	36	-12	-38	-27	NaN	NaN	NaN	-50	-32	-42	-21	-21	-21	-21	-11
100	1134	'''True'''	'''R_11Y2Jw0JOZjYTwS'''	'''anonymous'''	'''EN'''	-20	-20	-25	-30	-30	-11	7	-12	-28	-19	-21	-21	-29	-35	7	29	25	-29	20	-32	23	-7	9	-30	'''Strongly Democrat'''	-19	29	15	23	32	-9	-29	-32	NaN	NaN	NaN	NaN	NaN	NaN	NaN	NaN	NaN	NaN	NaN
100	11049	'''True'''	'''R_2QxGLmmzUPyQGj3'''	'''anonymous'''	'''EN'''	-41	-32	-31	-26	-40	-34	-39	-27	-45	-15	-50	-29	-41	-44	41	-21	41	-21	40	-36	34	12	41	-41	'''Strongly Democrat'''	-11	10	15	10	-10	-26	-41	-50	NaN	NaN	NaN	NaN	NaN	NaN	NaN	NaN	NaN	NaN	NaN
100	872	'''True'''	'''R_3HMNo3LaqwNara6'''	'''anonymous'''	'''EN'''	-32	-47	-41	-31	-38	-44	-48	-38	-48	-41	-47	-47	-45	-46	42	-39	43	-43	34	-28	44	-33	42	-47	'''Strongly Democrat'''	-26	36	30	26	35	-25	-47	-39	NaN	NaN	NaN	NaN	NaN	NaN	NaN	NaN	NaN	-44	43
100	1098	'''True'''	'''R_2dXTt4bg5y3isVE'''	'''anonymous'''	'''EN'''	16	0	-23	16	0	13	0	0	0	-30	0	-34	24	12	0	18	0	-36	15	0	0	31	-8	-20	'''Independent/Undecided/Other'''	-30	-16	-10	-22	16	-20	13	12	NaN	NaN	NaN	NaN	NaN	NaN	NaN	NaN	NaN	NaN	NaN
100	1376	'''True'''	'''R_1fja8TQuDffavmp'''	'''anonymous'''	'''EN'''	-20	-35	-49	-37	-43	-36	-42	-35	-25	-2	-36	-45	-41	-36	41	-32	38	-50	29	-50	28	20	18	-50	'''Strongly Democrat'''	-20	32	25	25	24	-17	-35	-35	NaN	NaN	NaN	NaN	NaN	NaN	NaN	NaN	NaN	NaN	NaN
100	1357	'''True'''	'''R_3RrWL2OKP86vrH4'''	'''anonymous'''	'''EN'''	-10	-42	-21	-25	-41	0	0	-17	0	-30	-12	49	-40	-31	-10	0	10	-46	10	-44	13	13	-46	14	'''Lean Democrat'''	-41	11	0	0	32	-21	-20	-31	-20	41	43	NaN	NaN	NaN	NaN	NaN	NaN	NaN	NaN
100	1606	'''True'''	'''R_3plox9SwEPSgnQX'''	'''anonymous'''	'''EN'''	11	-9	-23	-2	1	11	-1	12	20	0	13	-2	9	-1	-28	5	-17	-10	-46	-5	18	1	-24	3	'''Independent/Undecided/Other'''	-28	-7	-31	-31	11	5	10	9	NaN	NaN	NaN	NaN	NaN	NaN	NaN	NaN	NaN	NaN	NaN
100	2727	'''True'''	'''R_3fCpfMDP030dh4m'''	'''anonymous'''	'''EN'''	-5	-3	-33	30	-29	-10	-10	14	-29	8	11	-14	-33	-8	8	-22	15	-35	29	-42	-12	14	-12	10	'''Lean Democrat'''	-28	-21	-13	-18	31	-11	-5	-22	-29	1	7	-47	-42	-43	-32	-10	-11	NaN	NaN
100	926	'''True'''	'''R_1M3Ot8JjtBkUFGT'''	'''anonymous'''	'''EN'''	-2	-21	-22	-21	-21	9	9	-8	9	6	6	-21	-6	-2	-15	0	5	-33	-1	-35	4	10	-4	-36	'''Independent/Undecided/Other'''	-20	20	10	10	21	13	15	11	NaN	NaN	NaN	NaN	NaN	NaN	NaN	NaN	NaN	-20	6
100	2587	'''True'''	'''R_3LehPw2Wf6WOQxj'''	'''anonymous'''	'''EN'''	9	-32	-36	6	-29	0	22	20	29	11	9	-1	-20	-22	-8	9	-5	-36	-23	-40	5	23	-31	-32	'''Lean Republican'''	-31	0	5	-8	25	4	-16	-3	-28	1	27	-32	24	5	NaN	NaN	NaN	NaN	NaN
100	1912	'''True'''	'''R_2B2J82fxFrco4sR'''	'''anonymous'''	'''EN'''	-22	-26	-29	-19	-27	-21	-21	-22	-19	-1	-17	-26	-28	-25	33	-33	43	-50	16	-30	17	-19	10	-33	'''Lean Democrat'''	-15	-1	6	-5	26	-21	-25	-29	NaN	NaN	NaN	NaN	NaN	NaN	NaN	NaN	NaN	NaN	NaN
100	1083	'''True'''	'''R_bvVJarmDGF3lbAR'''	'''anonymous'''	'''EN'''	-21	-32	-39	-21	-50	-30	-18	-31	-50	-1	-34	-50	-50	-32	19	0	36	-50	13	-50	13	-20	21	-50	'''Lean Democrat'''	-22	11	22	11	22	12	-8	-25	NaN	NaN	NaN	NaN	NaN	NaN	NaN	NaN	NaN	NaN	NaN
100	1586	'''True'''	'''R_eajk32BAMw5Rv1v'''	'''anonymous'''	'''EN'''	-16	-18	-32	0	-11	-5	-14	-12	-16	-17	-12	-32	-33	11	23	-22	25	-34	14	-15	0	-7	-22	-30	'''Independent/Undecided/Other'''	-13	-22	-15	-28	18	-20	-20	-31	NaN	NaN	NaN	NaN	NaN	NaN	-20	16	17	-18	29
100	990	'''True'''	'''R_1mFyA4nHR8d35KE'''	'''anonymous'''	'''EN'''	-16	-31	-35	-20	-32	-17	-19	-6	23	8	1	-31	-23	-31	7	-23	14	-39	10	-39	25	31	-34	-42	'''Lean Democrat'''	-25	-4	-10	-22	24	-11	-12	-21	NaN	NaN	NaN	NaN	NaN	NaN	NaN	NaN	NaN	NaN	NaN
100	1393	'''True'''	'''R_31saNJ5Cvm9h1Xv'''	'''anonymous'''	'''EN'''	-8	-31	-28	-5	10	9	28	-41	-11	-5	-7	-9	-17	-31	15	21	9	-4	3	-4	16	19	-14	-36	'''Lean Democrat'''	-23	10	-15	-8	29	-6	-21	-30	-10	10	15	NaN	NaN	NaN	NaN	NaN	NaN	NaN	NaN
100	1672	'''True'''	'''R_2tmtLGHiKfAfLIS'''	'''anonymous'''	'''EN'''	-10	-18	-29	-8	-28	0	0	-4	0	0	-9	8	-32	-24	25	-4	25	-14	5	-39	15	24	-13	-36	'''Lean Democrat'''	-9	8	9	0	11	-6	-7	-8	NaN	NaN	NaN	NaN	NaN	NaN	-17	16	8	-25	-5
100	774	'''True'''	'''R_SV84qMP6XmCw1Wh'''	'''anonymous'''	'''EN'''	-22	-19	-41	-32	-20	-27	-22	0	-13	16	-21	-32	-16	-36	17	-18	42	-18	34	8	20	-15	17	-40	'''Independent/Undecided/Other'''	-24	21	16	21	21	-21	-23	-30	NaN	NaN	NaN	NaN	NaN	NaN	NaN	NaN	NaN	NaN	NaN
100	1430	'''True'''	'''R_W0Wu7tC7Z2fYinn'''	'''anonymous'''	'''EN'''	-39	-40	-41	-32	-41	-41	-37	-41	-41	-31	-44	-41	-42	-38	37	-45	46	-48	38	-50	47	-10	0	-38	'''Strongly Democrat'''	-24	17	26	20	31	-32	-37	-45	NaN	NaN	NaN	NaN	NaN	NaN	NaN	NaN	NaN	NaN	NaN
100	464	'''True'''	'''R_efB7jaw3yVhXj4B'''	'''anonymous'''	'''EN'''	-22	-15	-50	-19	-20	-19	26	20	33	-18	25	-16	18	0	-27	9	38	14	50	-25	50	23	34	31	'''Independent/Undecided/Other'''	-31	33	-1	-2	0	0	0	0	NaN	NaN	NaN	50	35	22	14	22	18	NaN	NaN
100	1038	'''True'''	'''R_Y94QbtygEgqhih3'''	'''anonymous'''	'''EN'''	-11	-33	-32	-14	-39	-18	-9	-24	-35	-16	-27	-34	-22	-22	7	0	16	-20	13	-28	15	-14	5	13	'''Lean Republican'''	-11	19	17	21	16	5	-8	-11	NaN	NaN	NaN	NaN	NaN	NaN	NaN	NaN	NaN	NaN	NaN
100	942	'''True'''	'''R_ZxDoeKs1bbt8FPj'''	'''anonymous'''	'''EN'''	-15	-19	-41	-14	-16	-10	-25	-11	-16	0	-11	-39	-16	-50	8	-8	5	-40	20	-34	12	5	4	-25	'''Strongly Democrat'''	-11	11	20	10	26	-42	-38	-47	NaN	NaN	NaN	NaN	NaN	NaN	NaN	NaN	NaN	NaN	NaN
100	1095	'''True'''	'''R_3031JdlrS3HbU6x'''	'''anonymous'''	'''EN'''	11	-11	-26	-31	-14	-11	27	-31	19	36	16	-32	-11	-12	-10	-10	11	-35	11	-45	12	25	0	-18	'''Independent/Undecided/Other'''	-21	21	21	-23	32	10	-12	11	NaN	NaN	NaN	NaN	NaN	NaN	NaN	NaN	NaN	NaN	NaN
100	1356	'''True'''	'''R_3J8Gg6KqJErHZ3L'''	'''anonymous'''	'''EN'''	-35	-43	-43	-25	-42	-42	-27	-38	-28	-29	-38	-42	-42	-42	28	-34	34	-50	35	-50	37	-32	41	-41	'''Strongly Democrat'''	-27	26	31	25	35	-41	-37	-43	NaN	NaN	NaN	NaN	NaN	NaN	NaN	NaN	NaN	NaN	NaN
100	2428	'''True'''	'''R_OI5zGBMLBff1l5L'''	'''anonymous'''	'''EN'''	-50	-50	-50	-50	-50	-50	-50	-50	-50	-2	-50	-50	-50	-50	50	-18	50	50	50	-50	50	0	39	-50	'''Strongly Democrat'''	-10	0	26	-1	30	-31	-50	-42	-34	1	-2	-31	17	19	NaN	NaN	NaN	-42	11
100	6811	'''True'''	'''R_bybAfjd6xC3Zied'''	'''anonymous'''	'''EN'''	-42	-47	-45	-47	-46	-41	-38	-40	-25	-34	-48	-43	-38	-49	42	-43	47	-43	18	-45	34	11	37	-46	'''Strongly Democrat'''	-22	27	16	17	33	-19	-46	-45	NaN	NaN	NaN	NaN	NaN	NaN	NaN	NaN	NaN	NaN	NaN
100	1772	'''True'''	'''R_2B41BYrodO25MhQ'''	'''anonymous'''	'''EN'''	-38	-36	-43	-35	-36	-35	-36	-31	-40	-24	-41	-44	-35	-42	42	-35	50	-50	35	-33	35	8	25	-50	'''Strongly Democrat'''	-8	11	15	-12	23	-31	-50	-50	-12	28	36	-32	-16	-30	-21	25	26	NaN	NaN
100	2700	'''True'''	'''R_1lxEPA0Q4FtUopf'''	'''anonymous'''	'''EN'''	-10	-21	-29	-23	-30	10	11	-31	-22	6	14	16	-34	-16	30	-14	18	2	8	-29	21	6	-12	10	'''Lean Democrat'''	-23	18	16	14	21	19	11	18	NaN	NaN	NaN	NaN	NaN	NaN	NaN	NaN	NaN	NaN	NaN
100	981	'''True'''	'''R_3qEBgLSVKBiOo9w'''	'''anonymous'''	'''EN'''	-20	-35	-44	-32	-40	-37	36	-42	-21	-25	-25	45	-28	-41	40	0	36	-50	44	-50	9	36	41	-33	'''Lean Democrat'''	-33	14	7	10	19	-17	-20	-18	NaN	NaN	NaN	NaN	NaN	NaN	NaN	NaN	NaN	NaN	NaN
100	1236	'''True'''	'''R_PXPSDejXpNjariV'''	'''anonymous'''	'''EN'''	-34	-24	-41	-43	-36	-27	-26	-35	-31	-13	-40	-36	-32	-40	34	-34	34	-29	25	-35	38	20	30	-35	'''Strongly Democrat'''	-10	-20	15	-25	21	-22	-43	-50	NaN	NaN	NaN	NaN	NaN	NaN	NaN	NaN	NaN	NaN	NaN
100	1551	'''True'''	'''R_3fV6IB46jDUDfdk'''	'''anonymous'''	'''EN'''	-50	-50	-50	-50	-39	-35	-33	-47	-37	-44	-50	-43	-50	-45	45	-50	50	-44	50	-50	27	47	13	-50	'''Strongly Democrat'''	-2	-32	-21	-23	16	-29	-50	-42	NaN	NaN	NaN	NaN	NaN	NaN	NaN	NaN	NaN	-17	50
100	1962	'''True'''	'''R_Z9TZxDjQ62A6I6d'''	'''anonymous'''	'''EN'''	-24	-20	-43	-31	-11	-21	-26	-22	-37	-2	-29	-37	-44	-25	19	-31	36	-40	12	-8	18	1	1	-19	'''Strongly Democrat'''	-17	16	22	11	27	-19	-36	-46	NaN	NaN	NaN	NaN	NaN	NaN	NaN	NaN	NaN	NaN	NaN
100	1331	'''True'''	'''R_qWS3dGWgMirxoIh'''	'''anonymous'''	'''EN'''	-14	-36	-41	-14	-42	-3	8	-26	-2	9	-9	-36	-21	-30	12	13	12	-35	-8	-49	24	-32	-20	-20	'''Lean Democrat'''	-20	21	25	16	33	0	-25	-26	NaN	NaN	NaN	NaN	NaN	NaN	NaN	NaN	NaN	NaN	NaN
100	4011	'''True'''	'''R_1kG3ZufZDEpvkQ8'''	'''anonymous'''	'''EN'''	-10	-8	-11	0	0	10	-10	10	-26	-19	-11	-11	-9	-11	0	-9	11	-10	13	-26	10	27	-27	8	'''Lean Democrat'''	-10	-8	-10	3	12	-9	-4	-10	NaN	NaN	NaN	-39	11	12	NaN	NaN	NaN	NaN	NaN
100	1987	'''True'''	'''R_3hEKR4gDBPs4XEQ'''	'''anonymous'''	'''EN'''	-42	-42	-42	-42	-42	-42	-42	-42	-43	-43	-42	-42	-42	-42	42	-39	43	-36	34	-41	42	-22	26	-37	'''Strongly Democrat'''	-24	24	30	22	30	-31	-40	-40	NaN	NaN	NaN	NaN	NaN	NaN	NaN	NaN	NaN	NaN	NaN
100	1616	'''True'''	'''R_302lydXhgEbWG5e'''	'''anonymous'''	'''EN'''	-28	-34	-44	-48	-48	-18	-23	-22	-16	-11	-30	-22	-29	-23	26	-20	15	-39	15	-48	10	-20	-8	-38	'''Lean Democrat'''	-41	32	26	27	36	-10	-20	-20	NaN	NaN	NaN	NaN	NaN	NaN	NaN	NaN	NaN	NaN	NaN
100	36723	'''True'''	'''R_O28ccrL6UBirt9T'''	'''anonymous'''	'''EN'''	-7	-17	-25	-23	-32	-9	24	-37	20	-42	3	-37	-13	-28	0	30	5	-46	-10	-37	12	50	7	-41	'''Lean Democrat'''	-7	14	-25	-4	27	-23	-31	-40	-21	13	29	NaN	NaN	NaN	-17	10	10	-20	-1
100	873	'''True'''	'''R_22EP1NhQK2f8dQk'''	'''anonymous'''	'''EN'''	-20	-50	-50	-50	-50	-36	10	-37	-47	10	-35	-37	-31	-50	32	-32	32	-50	31	-50	50	-24	26	-50	'''Lean Democrat'''	-21	-1	20	21	31	-16	-31	-32	NaN	NaN	NaN	NaN	NaN	NaN	NaN	NaN	NaN	NaN	NaN
100	1053	'''True'''	'''R_1LNHptOI0bAEvsl'''	'''anonymous'''	'''EN'''	15	-6	-10	0	-22	12	36	23	21	23	26	0	0	37	12	22	-28	-49	6	12	-16	25	-35	11	'''Lean Republican'''	-21	-17	-35	-38	14	-18	-16	-17	-25	-20	-20	-50	-50	-50	NaN	NaN	NaN	-17	0
100	721	'''True'''	'''R_3lFcMywQTqOo7Zv'''	'''anonymous'''	'''EN'''	-9	-36	-42	-26	-18	-12	14	22	-26	-16	-11	-21	22	-26	-11	13	16	-38	22	-40	6	17	-39	-21	'''Independent/Undecided/Other'''	-15	15	13	11	30	13	11	9	NaN	NaN	NaN	-35	-35	-39	-17	-9	-18	-36	25
100	983	'''True'''	'''R_3rIHCM4XroIBVjf'''	'''anonymous'''	'''EN'''	-19	-30	-46	-21	-44	0	-27	-21	-6	-27	-7	-42	-23	-14	4	-29	7	-48	2	-47	39	5	23	-41	'''Lean Democrat'''	-31	9	20	18	16	-9	-38	-34	-31	13	14	NaN	NaN	NaN	NaN	NaN	NaN	NaN	NaN
100	1683	'''True'''	'''R_2aK1P62Gpj6UzV7'''	'''anonymous'''	'''EN'''	-41	-35	-50	-50	-50	-14	8	-29	-28	-21	-50	-50	-26	10	31	-11	50	-50	23	-50	35	13	13	-21	'''Lean Democrat'''	-20	21	-20	-20	31	-1	-31	-38	NaN	NaN	NaN	NaN	NaN	NaN	NaN	NaN	NaN	NaN	NaN
100	1297	'''True'''	'''R_3pmTUE0F0HNy8Vt'''	'''anonymous'''	'''EN'''	10	-29	-47	-10	-39	30	-20	25	28	19	17	-29	15	8	6	-29	8	-40	-23	-44	8	8	-42	-31	'''Lean Republican'''	-30	-20	-26	-20	14	13	11	11	NaN	NaN	NaN	NaN	NaN	NaN	NaN	NaN	NaN	NaN	NaN
100	1447	'''True'''	'''R_2y8gReS8BKWyF6Z'''	'''anonymous'''	'''EN'''	-11	-13	-30	-9	-36	-9	-18	-6	-12	5	-17	-21	-21	4	10	-22	19	-32	18	-38	8	11	7	-1	'''Lean Democrat'''	-21	20	0	14	31	-11	0	-11	NaN	NaN	NaN	NaN	NaN	NaN	NaN	NaN	NaN	NaN	NaN
100	1216	'''True'''	'''R_1BVIQK73mekzmqn'''	'''anonymous'''	'''EN'''	9	6	-15	23	-28	13	-9	21	19	24	-6	-12	8	5	20	-11	-13	-34	6	-13	-11	-12	-26	-15	'''Lean Republican'''	-14	-3	-7	-5	5	0	3	4	NaN	NaN	NaN	NaN	NaN	NaN	NaN	NaN	NaN	NaN	NaN
100	274082	'''True'''	'''R_DN7i1EmWViu4sud'''	'''anonymous'''	'''EN'''	-23	-50	-50	-50	-50	-22	-4	-50	-29	-42	-19	-2	-50	-26	31	-17	14	-50	0	-50	29	-23	-8	-50	'''Independent/Undecided/Other'''	-39	0	23	18	33	0	-15	-19	NaN	NaN	NaN	NaN	NaN	NaN	-9	0	0	NaN	NaN
100	17808	'''True'''	'''R_1QDCFZp7rQk6TG9'''	'''anonymous'''	'''EN'''	-10	-8	-8	0	-21	11	-7	-7	-17	-22	-9	-36	-50	-14	0	-19	21	-33	20	-7	-17	0	-16	-50	'''Lean Democrat'''	-31	12	6	5	32	-26	-15	-9	NaN	NaN	NaN	NaN	NaN	NaN	NaN	NaN	NaN	NaN	NaN
100	1066	'''True'''	'''R_pMo4cVyGnjlSBJ7'''	'''anonymous'''	'''EN'''	-15	-17	-38	-36	-32	-33	-11	-35	-14	-5	-17	-17	-36	-33	26	5	26	-47	16	-45	17	-12	16	-33	'''Lean Democrat'''	-5	6	9	-1	25	-11	-35	-34	-8	13	14	NaN	NaN	NaN	NaN	NaN	NaN	NaN	NaN
100	1934	'''True'''	'''R_1FswJ3STeIZdS6w'''	'''anonymous'''	'''EN'''	-20	-37	13	11	-42	-11	8	-33	-16	-32	-12	-6	-27	-12	30	-13	40	-18	24	-22	-46	37	10	-20	'''Lean Democrat'''	-25	13	3	10	42	-14	-14	-3	NaN	NaN	NaN	NaN	NaN	NaN	NaN	NaN	NaN	NaN	NaN
100	1009	'''True'''	'''R_3NP6rgxrVQLQtLw'''	'''anonymous'''	'''EN'''	-31	-50	-50	-50	-50	-46	-6	-50	-19	-18	-31	-20	-10	-6	12	-11	18	-13	0	-50	30	-7	-8	-50	'''Lean Democrat'''	-19	40	15	11	50	-30	-18	-41	NaN	NaN	NaN	NaN	NaN	NaN	NaN	NaN	NaN	NaN	NaN
100	1260	'''True'''	'''R_3G7zpy6fZ5Zi9Yv'''	'''anonymous'''	'''EN'''	10	22	-15	19	-17	18	13	-1	19	-18	-2	1	-26	-15	0	11	-9	-50	-15	-26	-14	24	9	-50	'''Independent/Undecided/Other'''	-15	-22	17	-22	17	-21	9	-40	NaN	NaN	NaN	NaN	NaN	NaN	NaN	NaN	NaN	NaN	NaN
100	15682	'''True'''	'''R_3nBnHMtAiRmyyum'''	'''anonymous'''	'''EN'''	-21	-25	-36	-35	-38	-10	-14	-13	-27	-5	-3	-50	-44	-45	16	-44	18	-50	33	-33	12	-14	-27	-23	'''Lean Democrat'''	-24	11	11	11	10	-19	-37	-43	NaN	NaN	NaN	-50	-9	8	-38	18	2	-22	16
100	1919	'''True'''	'''R_1lgJrbPkCx2xG9U'''	'''anonymous'''	'''EN'''	-29	-46	-50	-24	-50	-25	-42	-40	-35	-16	-44	-50	-47	-50	27	-25	29	-50	36	-50	46	29	30	-50	'''Strongly Democrat'''	-26	30	34	17	42	-31	-26	-44	NaN	NaN	NaN	NaN	NaN	NaN	NaN	NaN	NaN	NaN	NaN
100	1011	'''True'''	'''R_WCBGUyAsIN0VZa9'''	'''anonymous'''	'''EN'''	-20	-28	-31	-25	-22	-29	21	-7	19	23	-12	-31	-30	-13	10	15	14	-50	-12	-17	15	14	9	-20	'''Strongly Democrat'''	-20	16	18	11	18	0	-10	-10	NaN	NaN	NaN	NaN	NaN	NaN	NaN	NaN	NaN	NaN	NaN
100	881	'''True'''	'''R_SV4HO35ImyfVvj3'''	'''anonymous'''	'''EN'''	-24	-19	-23	-19	-44	-29	-47	-25	-11	-11	-43	-39	-31	-34	15	-16	23	-50	10	-50	9	-9	19	-29	'''Lean Democrat'''	-12	0	-10	-23	18	-11	-10	-24	-22	7	12	-42	10	13	-34	10	23	-15	19
100	1016	'''True'''	'''R_33kb3nd8VSVU7f4'''	'''anonymous'''	'''EN'''	17	-36	-35	12	9	5	11	13	20	4	-23	7	-5	1	-9	8	-4	3	24	-4	3	-7	-31	0	'''Lean Republican'''	-25	7	-24	-19	16	17	24	25	NaN	NaN	NaN	NaN	NaN	NaN	NaN	NaN	NaN	NaN	NaN
100	1117	'''True'''	'''R_1DAMHVVVVqlVX7y'''	'''anonymous'''	'''EN'''	-32	-31	-33	-34	-33	-36	-31	-31	-15	-30	-34	-38	-35	-32	29	-21	23	-41	25	-39	33	32	10	-36	'''Strongly Democrat'''	-31	20	15	13	36	-19	-30	-28	NaN	NaN	NaN	NaN	NaN	NaN	NaN	NaN	NaN	NaN	NaN
100	3108	'''True'''	'''R_1FfkdiAPMRkk5Zz'''	'''anonymous'''	'''EN'''	-11	-26	-23	-10	-9	-6	-2	-8	1	-1	-6	-2	-7	-6	9	8	11	-7	0	-14	6	5	5	-32	'''Lean Democrat'''	-27	-1	11	10	25	-14	-26	-22	-11	10	20	-30	-4	-10	-14	5	6	-15	7
100	1024	'''True'''	'''R_vwvqkWG4ZoIA8iB'''	'''anonymous'''	'''EN'''	-40	-50	-50	-50	-50	-50	-50	-37	-50	-31	-50	-50	-50	-50	50	-50	50	-50	46	-50	50	32	42	-50	'''Strongly Democrat'''	-22	-12	25	17	-27	-30	-50	-50	NaN	NaN	NaN	NaN	NaN	NaN	NaN	NaN	NaN	NaN	NaN
100	1442	'''True'''	'''R_3MuJjsT1pMnBXDf'''	'''anonymous'''	'''EN'''	-43	-50	-50	-50	-50	-49	-40	-50	-46	-42	-49	-47	-42	-48	45	-42	46	-49	42	-49	40	-23	36	-50	'''Strongly Democrat'''	-22	14	22	13	32	-37	-49	-50	NaN	NaN	NaN	NaN	NaN	NaN	NaN	NaN	NaN	-33	39
100	2197	'''True'''	'''R_2a9X9GrNsmLUUeo'''	'''anonymous'''	'''EN'''	-16	-18	-29	15	-31	-16	-22	-10	-10	-8	-20	-25	-28	-42	16	17	42	5	4	-29	-20	39	12	-14	'''Lean Democrat'''	-11	10	21	10	31	-15	-28	-40	-15	20	20	NaN	NaN	NaN	NaN	NaN	NaN	NaN	NaN
100	1448	'''True'''	'''R_2VsX78enIeionP2'''	'''anonymous'''	'''EN'''	-24	-25	-34	-27	-30	-25	4	-3	-16	-6	-9	-2	-29	-19	25	-12	16	-44	7	-39	20	8	21	-25	'''Strongly Democrat'''	-20	26	19	16	22	-2	-23	-21	NaN	NaN	NaN	NaN	NaN	NaN	NaN	NaN	NaN	NaN	NaN
100	14106	'''True'''	'''R_3IREEZYgR8y9WZH'''	'''anonymous'''	'''EN'''	-39	-40	-41	-42	-42	-17	-16	-23	-35	0	-27	-34	-40	-33	16	14	32	-34	21	-41	33	-6	12	-26	'''Strongly Democrat'''	-21	21	23	22	15	0	-27	-28	NaN	NaN	NaN	NaN	NaN	NaN	NaN	NaN	NaN	NaN	NaN
100	736	'''True'''	'''R_3QFOUwkTYGAmWPx'''	'''anonymous'''	'''EN'''	-42	-43	-39	-42	-44	-37	-37	-32	-29	-18	-24	-40	-33	-41	30	-34	42	-40	33	-25	36	10	22	-11	'''Strongly Democrat'''	-5	-21	26	-26	37	-31	-45	-41	NaN	NaN	NaN	NaN	NaN	NaN	NaN	NaN	NaN	NaN	NaN
100	1039	'''True'''	'''R_3QVFl4o1R2Rj2y5'''	'''anonymous'''	'''EN'''	-28	-35	-43	-45	-39	-38	-23	-39	-36	-2	-39	-43	-32	-37	42	-4	31	-44	37	-42	41	6	36	-50	'''Strongly Democrat'''	-22	13	15	16	14	-6	-30	-43	NaN	NaN	NaN	NaN	NaN	NaN	NaN	NaN	NaN	NaN	NaN
100	1688	'''True'''	'''R_3oXTvctu6javS0M'''	'''anonymous'''	'''EN'''	-34	-32	-36	-24	-46	-23	0	-16	0	-1	-19	-17	-20	-13	22	0	22	-7	11	-50	28	0	-8	-50	'''Lean Democrat'''	-36	26	30	23	45	-36	-38	-43	NaN	NaN	NaN	-50	25	27	-25	11	14	NaN	NaN
100	1207	'''True'''	'''R_1LRwy7A0iwcVcjP'''	'''anonymous'''	'''EN'''	-35	-50	-50	-50	-50	-37	-46	-43	-50	-39	-34	-35	-50	-34	28	-50	42	-50	40	-50	50	30	30	-50	'''Strongly Democrat'''	-23	20	28	11	25	-50	-50	-41	-30	30	28	NaN	NaN	NaN	NaN	NaN	NaN	NaN	NaN
100	3728	'''True'''	'''R_1pGrSckZVww1u0R'''	'''anonymous'''	'''EN'''	-40	-50	-49	-47	-48	-13	-37	-49	-6	-21	-50	-19	-35	-50	32	-26	38	-5	27	-43	39	-24	-16	-5	'''Lean Democrat'''	-27	15	17	19	36	-5	-13	-10	NaN	NaN	NaN	-43	7	10	-2	8	15	-44	23
100	1256	'''True'''	'''R_1ikEMvxbQXeTadW'''	'''anonymous'''	'''EN'''	-35	-50	-43	-23	-27	-43	-22	-50	-50	-15	-41	-50	-29	-42	34	-11	35	-50	37	-50	20	-5	25	-50	'''Strongly Democrat'''	-26	50	22	24	26	-27	-37	-43	NaN	NaN	NaN	NaN	NaN	NaN	NaN	NaN	NaN	NaN	NaN
100	200658	'''True'''	'''R_1mOseAvaVO319YK'''	'''anonymous'''	'''EN'''	-36	-32	-44	-48	-44	-35	-18	-32	-36	-16	-40	-48	-37	-49	37	20	39	-50	23	-49	34	34	38	-44	'''Strongly Democrat'''	-16	37	10	16	27	13	-38	-39	NaN	NaN	NaN	NaN	NaN	NaN	NaN	NaN	NaN	NaN	NaN
100	3091	'''True'''	'''R_2AGuGvgY6Kl4tv3'''	'''anonymous'''	'''EN'''	-34	-47	-46	-34	-25	-35	-24	-33	-42	-20	-23	-17	-39	-49	18	-9	40	-6	27	-21	44	-25	16	-30	'''Strongly Democrat'''	-27	26	30	23	31	-25	-41	-46	NaN	NaN	NaN	NaN	NaN	NaN	NaN	NaN	NaN	NaN	NaN
100	1568	'''True'''	'''R_736gsSYfD0qG9bz'''	'''anonymous'''	'''EN'''	-34	-42	-41	-41	-42	-37	-24	-32	-33	-16	-30	-38	-39	-42	39	-28	31	-44	26	-50	45	16	32	-29	'''Strongly Democrat'''	-11	16	17	17	25	-36	-42	-42	NaN	NaN	NaN	NaN	NaN	NaN	NaN	NaN	NaN	NaN	NaN
100	923	'''True'''	'''R_2Ba0pkZyyhllHuH'''	'''anonymous'''	'''EN'''	-41	16	-19	-15	-33	22	-24	-13	14	-24	20	-16	13	-1	7	-22	16	35	-10	-39	-4	40	-30	-31	'''Lean Democrat'''	-18	10	11	11	26	-10	-14	11	NaN	NaN	NaN	NaN	NaN	NaN	NaN	NaN	NaN	NaN	NaN
100	2577	'''True'''	'''R_2SoxGcpUPr5TPBm'''	'''anonymous'''	'''EN'''	-44	-50	-50	-50	-50	-50	-38	-46	-50	-46	-50	-50	-50	-43	45	-33	46	-50	34	-50	36	-24	36	-50	'''Independent/Undecided/Other'''	-6	14	33	-16	24	-36	-45	-46	NaN	NaN	NaN	NaN	NaN	NaN	NaN	NaN	NaN	NaN	NaN
100	2433	'''True'''	'''R_1q9wP47PGKSaWgz'''	'''anonymous'''	'''EN'''	31	23	-14	-29	42	43	43	-30	42	0	42	25	19	0	-43	41	-44	0	-44	42	-7	34	-42	-41	'''Strongly Republican'''	-30	-31	-43	-31	21	10	15	31	-20	0	0	-41	0	0	-31	-42	-41	NaN	NaN
100	1803	'''True'''	'''R_1GPlC9giXzrQ35C'''	'''anonymous'''	'''EN'''	-21	-32	-31	-34	-31	-10	-33	-31	0	0	-24	-33	-32	-33	11	-29	12	-31	11	-42	12	0	-19	-32	'''Lean Democrat'''	-10	10	24	0	25	-25	-30	-30	NaN	NaN	NaN	NaN	NaN	NaN	NaN	NaN	NaN	NaN	NaN
100	1569	'''True'''	'''R_3egFCbVwAsPUqPu'''	'''anonymous'''	'''EN'''	27	-22	-30	19	-20	18	-30	-16	19	16	11	-24	20	10	25	-19	9	-10	-10	-35	-19	-10	-30	18	'''Lean Republican'''	-11	-11	-26	-21	20	15	9	22	NaN	NaN	NaN	NaN	NaN	NaN	NaN	NaN	NaN	NaN	NaN
100	2729	'''True'''	'''R_RVUmBAW8AVnAnkt'''	'''anonymous'''	'''EN'''	-21	-31	-31	-34	-50	-15	2	-49	-17	-6	-34	-31	-30	-23	32	-21	33	-50	20	-50	10	2	15	1	'''Lean Democrat'''	-32	28	24	12	50	-18	-35	-25	NaN	NaN	NaN	NaN	NaN	NaN	NaN	NaN	NaN	NaN	NaN
100	852	'''True'''	'''R_1prhOn39xevyuGY'''	'''anonymous'''	'''EN'''	-15	5	-38	-35	-42	-12	-23	21	-10	2	-1	-43	-34	12	11	-40	24	-50	19	-41	17	16	-13	-15	'''Independent/Undecided/Other'''	-25	32	19	-13	30	-15	15	-16	-32	23	27	NaN	NaN	NaN	-20	11	-5	-33	31
100	957	'''True'''	'''R_2VkbIdg2aJBrMH4'''	'''anonymous'''	'''EN'''	-38	-38	-50	-50	-43	-28	-34	-37	-23	-19	-37	-27	-36	-43	27	-25	38	-39	21	-36	50	-21	31	-36	'''Strongly Democrat'''	-8	8	9	13	22	-27	-29	-39	NaN	NaN	NaN	-49	14	11	-29	28	35	NaN	NaN
100	84102	'''True'''	'''R_1MTkMH8tw2GKI2I'''	'''anonymous'''	'''EN'''	-18	-29	-25	-24	-25	-27	-20	-24	-36	-35	-35	-24	-27	-44	23	-19	28	-45	27	-18	29	13	31	-31	'''Independent/Undecided/Other'''	-8	-20	-13	-12	26	-30	-32	-31	NaN	NaN	NaN	NaN	NaN	NaN	NaN	NaN	NaN	NaN	NaN
100	1314	'''True'''	'''R_2X4N0oh00AgxSHm'''	'''anonymous'''	'''EN'''	-25	-50	-34	-15	-49	-29	1	-38	-10	-11	-35	5	-40	-50	40	-20	36	-46	-34	-50	34	-14	10	-45	'''Lean Democrat'''	-29	24	16	12	36	-31	-35	-31	-48	35	43	NaN	NaN	NaN	NaN	NaN	NaN	NaN	NaN
100	1547	'''True'''	'''R_1j7GHyFnyj22Roh'''	'''anonymous'''	'''EN'''	0	0	0	0	0	0	0	0	-2	0	0	0	-1	0	0	0	0	0	0	0	0	0	0	0	'''Strongly Democrat'''	0	0	0	0	0	0	0	2	NaN	NaN	NaN	NaN	NaN	NaN	NaN	NaN	NaN	NaN	NaN
100	11190	'''True'''	'''R_2ARTZWwLZkbxrrI'''	'''anonymous'''	'''EN'''	11	-20	41	41	39	-16	-2	-21	-11	0	-17	0	-15	0	15	0	20	8	-8	17	-13	-17	-20	-17	'''Independent/Undecided/Other'''	-16	9	-28	-37	14	-21	-19	-24	NaN	NaN	NaN	NaN	NaN	NaN	NaN	NaN	NaN	NaN	NaN
100	14114	'''True'''	'''R_PIkWCMWfHQEvHvb'''	'''anonymous'''	'''EN'''	-22	-46	-45	-42	-41	-48	-44	-46	-43	-46	-45	-45	-47	-42	39	-35	38	-50	-50	-50	50	1	6	-50	'''Strongly Democrat'''	41	36	32	50	40	-32	-32	-47	NaN	NaN	NaN	NaN	NaN	NaN	NaN	NaN	NaN	NaN	NaN
100	183296	'''True'''	'''R_3IS0wDjL3qj9A7G'''	'''anonymous'''	'''EN'''	-31	-25	-50	-31	-40	-24	-16	-13	-24	-1	-29	-40	-32	-8	11	-7	33	-50	10	-35	29	7	7	-50	'''Strongly Democrat'''	-12	22	30	7	21	-4	-31	-43	NaN	NaN	NaN	NaN	NaN	NaN	NaN	NaN	NaN	NaN	NaN
100	1057	'''True'''	'''R_2RWjyEOvLJPx9pF'''	'''anonymous'''	'''EN'''	-32	-39	-43	-30	-45	-23	-19	-17	-22	-24	-24	-37	-20	-31	27	-21	46	-39	30	-36	30	28	-4	-4	'''Strongly Democrat'''	-17	24	11	14	21	-8	-24	-30	NaN	NaN	NaN	NaN	NaN	NaN	-27	10	16	-24	30
100	26368	'''True'''	'''R_28NE7dRqze1ZRVv'''	'''anonymous'''	'''EN'''	-27	-46	-47	-45	-45	-11	-10	-38	-27	-10	-11	-46	-39	-34	30	10	30	-47	18	-47	40	22	19	6	'''Strongly Democrat'''	-26	29	16	15	27	-14	-26	-20	NaN	NaN	NaN	NaN	NaN	NaN	NaN	NaN	NaN	-29	23
100	1411	'''True'''	'''R_DIT3CWGNudPFHzj'''	'''anonymous'''	'''EN'''	-48	-50	-50	-50	-50	-45	-46	-50	-45	-45	-45	-46	-45	-46	50	-50	50	-50	50	-50	50	50	50	-50	'''Independent/Undecided/Other'''	-21	-42	19	-42	41	-47	-50	-50	NaN	NaN	NaN	NaN	NaN	NaN	NaN	NaN	NaN	NaN	NaN
100	6266	'''True'''	'''R_1gjUjBzp7RHRUYj'''	'''anonymous'''	'''EN'''	-16	-39	-13	4	21	-12	1	-19	9	-12	-14	-29	-16	13	21	6	9	-15	15	-15	0	4	-10	-24	'''Lean Democrat'''	-17	5	2	-9	5	5	6	-7	NaN	NaN	NaN	8	6	7	NaN	NaN	NaN	4	-4
100	1240	'''True'''	'''R_3PMpbC7BfbTyKMv'''	'''anonymous'''	'''EN'''	-26	-50	-46	-31	-50	-48	-50	-50	-49	-46	-46	-50	-47	-50	41	-29	47	-40	39	-50	36	-16	45	-49	'''Lean Democrat'''	-22	27	18	23	27	-28	-25	-34	-33	50	50	-42	40	42	NaN	NaN	NaN	NaN	NaN
100	1547	'''True'''	'''R_sO9C3Rg07q8T34R'''	'''anonymous'''	'''EN'''	-38	-37	-50	-50	-39	-41	-1	-26	-28	-5	-35	-34	-40	-41	50	14	33	-44	25	-37	50	34	33	-50	'''Lean Democrat'''	-20	22	21	18	23	-14	-33	-35	NaN	NaN	NaN	NaN	NaN	NaN	NaN	NaN	NaN	NaN	NaN
100	98970	'''True'''	'''R_3fcVqk2sAdey3i6'''	'''anonymous'''	'''EN'''	-50	-50	-50	-50	-50	-50	-50	-50	-50	-28	-50	-50	-50	-50	50	-50	50	-50	36	-50	50	-42	37	-34	'''Strongly Democrat'''	0	-32	-31	-50	29	-50	-50	-50	NaN	NaN	NaN	NaN	NaN	NaN	NaN	NaN	NaN	NaN	NaN
100	416	'''True'''	'''R_Ofl0YxacRVVK0Gl'''	'''anonymous'''	'''EN'''	17	0	-5	0	-15	13	3	-11	0	1	0	0	0	19	7	8	8	-6	-4	3	-9	6	9	6	'''Independent/Undecided/Other'''	-3	-10	-8	-3	-11	-10	-5	-15	NaN	NaN	NaN	NaN	NaN	NaN	0	-9	10	16	15
100	2604	'''True'''	'''R_OxQww0HZEB0ZaCJ'''	'''anonymous'''	'''EN'''	-10	-5	-25	-4	22	-26	-12	-6	-19	-10	-14	-16	-20	-7	33	-9	16	-27	17	22	16	-33	16	-33	'''Lean Democrat'''	-25	10	18	11	27	-2	-13	-33	NaN	NaN	NaN	NaN	NaN	NaN	NaN	NaN	NaN	NaN	NaN
100	1152	'''True'''	'''R_1PZEuKrMJbtY3Cj'''	'''anonymous'''	'''EN'''	-23	-30	-26	-7	-28	-26	-12	-7	-10	14	-15	-38	-14	-28	11	11	11	-31	9	-38	17	23	0	-28	'''Lean Democrat'''	-31	11	0	7	21	-6	-4	-5	-15	10	26	-36	5	-6	NaN	NaN	NaN	NaN	NaN
100	1751	'''True'''	'''R_QnomWx8j3tj4FxL'''	'''anonymous'''	'''EN'''	-5	-16	-34	-14	-32	18	5	-13	9	20	19	18	-22	19	13	-3	30	-8	7	-50	0	4	3	7	'''Independent/Undecided/Other'''	-25	-4	-4	-11	27	-26	-25	-24	NaN	NaN	NaN	NaN	NaN	NaN	NaN	NaN	NaN	NaN	NaN
100	1646	'''True'''	'''R_2ZWHfXlMshj6n1N'''	'''preview'''	'''EN'''	-27	-27	-43	-32	-33	-20	-6	-36	-39	14	-18	-37	-46	-38	-32	8	-11	-39	28	-40	18	-14	29	-37	'''Lean Democrat'''	-33	18	26	15	37	-21	-47	-50	NaN	NaN	NaN	NaN	NaN	NaN	NaN	NaN	NaN	NaN	NaN
100	3440	'''True'''	'''R_3JeckwRtigrzzTs'''	'''anonymous'''	'''EN'''	-10	0	-20	11	-11	0	-39	-13	-21	0	-13	0	-39	-34	-10	-42	-22	0	0	26	-30	-16	22	10	'''Lean Democrat'''	-20	31	10	20	21	21	-32	-22	-20	32	21	-50	-42	-50	-20	11	11	-10	33
100	2277	'''True'''	'''R_e3VQpe8PaG3f0Bj'''	'''anonymous'''	'''EN'''	-32	-50	-43	-23	-50	-31	-33	-25	-32	0	-41	0	-40	-50	42	-40	47	-44	43	-45	35	-24	42	-41	'''Strongly Democrat'''	-11	12	-16	-10	21	-10	-40	-48	-9	50	50	-50	21	14	-26	22	32	-37	49
100	2069	'''True'''	'''R_2rOcwSVhLbNLgi2'''	'''anonymous'''	'''EN'''	-30	-41	-20	-17	-22	-29	-21	-35	-29	-22	-33	-34	-32	-40	41	-16	47	-25	33	-13	17	13	30	-43	'''Strongly Democrat'''	-11	10	11	11	31	-30	-50	-42	-8	32	26	-46	10	11	-27	12	15	-11	33
100	2178	'''True'''	'''R_2RR07e1m0WWgspI'''	'''anonymous'''	'''EN'''	-36	-28	-36	-32	-46	-40	-44	-30	-28	-25	-39	-36	-44	-47	41	37	45	-34	14	-38	16	-7	12	-23	'''Strongly Democrat'''	-11	6	18	10	20	-25	-33	-46	-21	20	31	-42	-19	-21	-14	10	12	-33	33
100	2286	'''True'''	'''R_3HhThnzyR9aYHdi'''	'''anonymous'''	'''EN'''	-15	7	-40	-39	-26	12	-14	-17	10	7	-5	-50	-18	-9	-27	-16	13	-50	-12	-38	18	15	-23	-30	'''Independent/Undecided/Other'''	-22	15	20	10	35	-31	-31	-42	-21	-32	-32	-42	-32	-33	-42	-33	-31	-26	-21
100	1720	'''True'''	'''R_1joxZ95UBXojCWm'''	'''anonymous'''	'''EN'''	-23	-40	-41	-40	-41	-35	-11	-32	-31	-24	-34	-40	-41	-46	26	-1	13	-43	11	-49	33	-23	24	-39	'''Strongly Democrat'''	-25	10	14	9	23	-12	-34	-34	NaN	NaN	NaN	NaN	NaN	NaN	NaN	NaN	NaN	NaN	NaN
100	2154	'''True'''	'''R_3RxDCUyRJXKCNQT'''	'''anonymous'''	'''EN'''	-17	-22	-30	-31	-43	-4	-4	-36	14	6	-12	-11	-40	-35	26	21	24	-20	-12	-44	23	15	5	-27	'''Lean Democrat'''	-26	21	14	5	31	-1	-10	-30	-30	43	41	-40	16	19	-28	6	9	-22	7
100	4558	'''True'''	'''R_0kePeVl7eFMVS2l'''	'''anonymous'''	'''EN'''	-11	-2	-21	13	-8	-7	-37	17	-32	16	-31	-21	-23	0	7	-36	34	-35	13	-43	-26	-38	11	0	'''Lean Democrat'''	-23	-11	-21	9	19	0	-12	-26	-11	21	34	41	-13	-12	-9	9	10	0	32
100	1652	'''True'''	'''R_22ujjBVA4qWGUwR'''	'''anonymous'''	'''EN'''	-19	-39	-41	-32	-44	-39	-30	-14	-46	-44	-48	-49	-32	-36	26	-12	30	-50	25	-45	25	10	27	-36	'''Lean Democrat'''	-18	25	26	17	35	-29	-40	-40	-7	47	47	-48	32	31	-32	19	22	-20	47
100	1961	'''True'''	'''R_1M64ZyoqmXvK2jT'''	'''anonymous'''	'''EN'''	-41	-40	-39	-24	-50	-42	-40	-50	-42	-37	-42	-50	-37	-38	38	-2	50	-50	-35	-50	40	18	42	-20	'''Strongly Democrat'''	-21	32	21	24	35	-33	-50	-50	NaN	NaN	NaN	NaN	NaN	NaN	NaN	NaN	NaN	NaN	NaN
100	1787	'''True'''	'''R_3PySDJxJwormVXd'''	'''anonymous'''	'''EN'''	-2	-35	-37	-26	-39	25	-28	-7	17	-2	5	-5	-11	-16	3	-15	2	-40	-13	-48	7	-10	-35	-9	'''Independent/Undecided/Other'''	-26	6	-15	-30	17	20	-26	-31	NaN	NaN	NaN	NaN	NaN	NaN	NaN	NaN	NaN	NaN	NaN
[truncated: 415 more columns]
