# Supplementary material for: A political spectrograph: High-resolution examinations of the United States’ ideological landscape
Source: PLoS One. 2026 May 4;21(5):e0347096. doi: 10.1371/journal.pone.0347096 (PMC13138742; doi:10.1371/journal.pone.0347096)
Supplement: S1 File — (ZIP) [file pone.0347096.s018.zip › data_trimmed/Prolific_responses_table.xlsx]

## Sheet: Prolific_responses_table
Progress	Duration_inSeconds_	Finished	ResponseId	DistributionChannel	UserLanguage	OverallSelf_place1_1	IdeologySelf_place_1	IdeologySelf_place_2	IdeologySelf_place_3	IdeologySelf_place_4	IdeologySelf_place_5	IdeologySelf_place_6	IdeologySelf_place_7	IdeologySelf_place_8	IdeologySelf_place_9	IdeologySelf_place_10	IdeologySelf_place_11	IdeologySelf_place_12	IdeologySelf_place_13	IdeologyAgreement_1	IdeologyAgreement_2	IdeologyAgreement_3	IdeologyAgreement_4	IdeologyAgreement_5	IdeologyAgreement_6	IdeologyAgreement_7	IdeologyAgreement_8	IdeologyAgreement_9	IdeologyAgreement_10	Party	DemPartyRating_1	DemPartySentiment_1	DemPlatformAgree_1	DemActionsAgree_1	RepPartyRating_1	RepPartySentiment_1	RepPlatformAgree_1	RepActionsAgree_1	x1u_a_1	x1u_b_1	x1u_c_1	x2u_a_1	x2u_b_1	x2u_c_1	x3u_a_1	x3u_b_1	x3u_c_1	x4u_a_1	x4u_b_1
100	489	True	R_5LnBPLLpvQbPjLc	anonymous	EN	0	-10	-40	-28	-41	-12	0	0	1	0	10	-41	0	2	-2	17	0	-45	0	-44	-2	12	-7	-38	Independent/Undecided/Other	-17	0	0	-14	13	0	0	-12
100	603	True	R_51nJxCkwfkNqmck	anonymous	EN	25	7	15	18	28	40	26	42	30	20	24	16	30	11	-36	15	21	-11	25	-27	-14	-3	-17	37	Lean Republican	-21	-21	-27	-17	28	29	25	32				-23	-32	-27
100	760	True	R_3wNpa8EoxY7FaH7	anonymous	EN	-10	-36	-8	0	-49	-33	-6	-19	-7	-44	2	-50	-42	-50	50	-6	-4	-50	13	-50	12	14	10	-1	Lean Democrat	-10	40	18	19	50	-39	-35	-50
100	644	True	R_6KkHI28PKwWWnOV	anonymous	EN	24	-14	-47	16	-50	6	-18	-11	3	7	25	20	27	12	30	25	18	11	3	-11	-49	18	12	6	Lean Democrat	9	-11	7	20	7	16	24	-20
100	848	True	R_5Krbj56hJjlo1ex	anonymous	EN	50	-8	46	50	42	50	19	50	6	17	-34	-43	3	38	-47	18	-50	-45	14	38	-47	17	-50	50	Strongly Republican	-44	-50	-50	-50	27	41	41	40	-21	26	31	31	-35	-43				-34	-34
100	841	True	R_3DNk3Y0LgDRlfAs	anonymous	EN	-38	-18	-5	-1	-40	-45	-48	-29	-43	-8	-48	-27	-46	-34	33	-48	42	-44	21	-43	-2	1	-1	10	Lean Democrat	-41	13	12	9	-34	-35	-32	-32	-27	20	33				-28	32	35	-34	0
100	863	True	R_5iKAyjqUEBfqrHH	anonymous	EN	11	18	18	19	-13	19	19	19	18	18	18	18	19	18	25	50	-31	29	29	-50	-28	13	-50	31	Lean Republican	-35	-17	-20	-19	32	41	42	36
100	918	True	R_6zV0UK1tbAPkZYx	anonymous	EN	33	24	45	11	41	21	31	50	33	20	19	16	20	39	42	50	-8	-31	-29	-50	37	-21	-23	33	Lean Republican	-40	-30	-39	-47	31	32	40	41	20	18	17				15	9	6
100	812	True	R_7JmgPgam4iscQm4	anonymous	EN	50	0	50	50	0	50	50	50	43	50	0	0	42	40	-50	0	-50	50	50	-50	-50	0	-50	50	Strongly Republican	0	-50	-50	-50	50	50	50	50
100	755	True	R_3DwtCWeltDAxX5e	anonymous	EN	-18	-48	-46	-46	-48	-46	44	-40	23	31	-46	-41	-46	-41	45	-44	45	-48	48	-45	47	16	15	-45	Strongly Democrat	-9	13	22	13	48	-44	-44	-47	-39	45	45							-40	47
100	871	True	R_3hnB9GjPgAsF3v0	anonymous	EN	40	0	50	50	50	16	22	39	15	17	21	-1	43	28	-32	32	12	-36	-24	0	50	0	-50	24	Lean Republican	-21	-20	-41	-41	31	11	35	26				-50	-50	-50
100	1084	True	R_71hqdOydE3AjTTw	anonymous	EN	34	19	50	50	50	14	-4	17	33	9	4	35	9	17	-12	11	5	8	14	50	-50	7	-26	6	Strongly Republican	-30	-20	-39	-40	36	16	13	19
100	944	True	R_1LiBemyLo3Xc009	anonymous	EN	-1	-38	-44	-34	-41	-15	21	-26	7	6	0	-41	16	-22	8	11	4	-41	16	-38	0	29	-42	-40	Independent/Undecided/Other	-26	0	-14	-16	20	0	-25	-36							-25	-21	-22	-16	9
100	1121	True	R_7chCkkVdiJpBhEN	anonymous	EN	21	16	17	28	22	26	33	37	18	18	25	9	6	24	3	36	-19	-15	9	-29	-15	10	-14	14	Lean Republican	-21	-11	-35	-29	14	12	23	17
100	964	True	R_1BkKyruKA3ostEt	anonymous	EN	25	24	32	41	35	26	25	24	21	17	18	33	21	23	6	14	7	25	15	29	-9	24	-15	8	Lean Republican	-33	-15	-10	-14	15	21	27	26
100	1154	True	R_1eqcO0BRwuolpDj	anonymous	EN	31	0	33	34	50	0	30	48	32	0	0	31	0	32	-12	31	-40	22	39	21	-34	24	-40	-29	Strongly Republican	-27	0	-40	-41	25	15	33	31
100	735	True	R_6MrL4B810iVNQjq	anonymous	EN	-29	-29	-1	1	-1	-23	0	-30	-2	-20	0	-7	-26	-25	37	0	39	-37	8	-46	4	0	9	0	Lean Democrat	-23	23	16	17	0	0	-25	-36
100	1223	True	R_65yWYQRzpyvHIis	anonymous	EN	16	19	0	25	32	24	33	32	35	32	27	25	35	23	-17	21	-30	2	-38	35	-44	20	-42	-12	Lean Republican	-24	-5	-24	-26	21	31	26	19
100	1042	True	R_1qDepphwgY32bQt	anonymous	EN	31	10	40	46	11	10	39	45	32	11	11	12	31	39	15	41	-18	16	-26	-13	-39	16	-9	41	Strongly Republican	-31	-31	-47	-50	20	30	30	15							-37	-10	-11
100	1046	True	R_7FP5WO30o8SCg3u	anonymous	EN	31	11	40	41	36	12	13	45	43	43	30	19	15	31	5	34	5	-10	-15	35	-23	29	-23	-10	Lean Republican	-34	15	-18	-17	24	31	33	20	-28	23	26	-45	-20	-32	-29	8	14	-14	6
100	1275	True	R_7slq1Rx1lHUpGjD	anonymous	EN	14	0	50	49	-1	0	8	39	26	0	16	50	23	15	31	30	10	15	27	-19	-50	19	12	-2	Lean Republican	-30	30	9	13	38	34	18	25
100	1127	True	R_1R2OdlkzyVoZfH0	anonymous	EN	15	-1	0	50	50	25	16	50	25	19	7	30	9	39	25	25	-10	25	-39	33	-45	-30	-50	42	Independent/Undecided/Other	-18	-33	-46	-38	31	-34	-39	-40
100	1415	True	R_3n6qF53RX1tqDzX	anonymous	EN	-33	-16	-43	-21	-43	-8	-16	9	-22	-18	23	-50	-23	-36	6	-17	14	-50	22	-47	34	12	-18	38	Lean Democrat	-29	24	28	19	38	-32	-26	-43				-42	-6	-23
100	1168	True	R_5BWML898W2WZK1E	anonymous	EN	-19	-43	-1	0	-42	-46	0	-31	-43	-48	-45	-48	-49	-45	40	33	43	-48	47	-50	14	45	-10	-39	Lean Democrat	-41	29	28	27	29	-2	-18	-21	-38	-9	-9				-39	33	29	-22	24
100	1366	True	R_5rGjC3e5lOUrUdP	anonymous	EN	1	-11	-11	1	-20	24	25	17	19	-20	25	0	19	1	-15	21	-16	0	1	-16	-16	23	-25	-15	Independent/Undecided/Other	-26	0	-20	-20	21	0	-10	-25				-30	-20	-20	-19	-21	-20
100	918	True	R_5TtliIT2QTXnAka	anonymous	EN	3	0	0	13	-24	4	3	9	32	23	8	-16	0	0	9	8	-13	-5	-12	-28	-8	-11	-31	0	Independent/Undecided/Other	-17	-12	-17	-30	22	-5	1	-13				-38	-39	-46
100	1122	True	R_7r2qVV6UJ0aEkiR	anonymous	EN	26	11	36	39	38	13	27	0	27	37	38	50	11	38	0	30	-29	0	0	25	-47	44	-41	-27	Strongly Republican	-23	6	-30	-25	16	18	16	0				-37	-35	-33
100	1005	True	R_7dXAZfpnj0JrfS2	anonymous	EN	-16	-27	-16	-19	0	-22	19	1	12	9	-33	-27	-18	6	29	10	34	-43	-11	-21	19	13	-15	12	Lean Democrat	-36	34	0	7	37	0	6	1
100	1225	True	R_7ilt48u8nbtZxWt	anonymous	EN	41	42	-42	-47	-47	-39	41	-41	-23	22	24	2	6	-41	-11	43	21	0	16	46	-45	38	-41	2	Strongly Republican	-21	-19	-41	-41	21	24	20	17				-43	-43	-43
100	1193	True	R_6F55YOQN7Udrs8Q	anonymous	EN	-35	-24	-39	-44	-50	-22	-50	-30	-8	-13	-35	-50	-14	-45	49	-50	31	-50	27	-50	13	3	30	-37	Strongly Democrat	-18	31	34	5	42	-9	-38	-39
100	1561	True	R_7D0x8Sy4s7S2qpU	anonymous	EN	15	-4	-22	11	43	10	29	41	14	12	4	31	-24	41	-26	15	-13	0	-10	-17	-28	-28	-45	-11	Lean Republican	-10	31	-10	-30	10	31	10	-12	-42	-32	-28							-34	-29
100	1074	True	R_5fAGDBGQwcRrTs7	anonymous	EN	19	-18	38	40	-12	12	24	30	33	29	27	40	-15	23	25	37	-14	0	-34	-45	-14	2	-8	7	Lean Republican	-30	-6	-4	-18	0	22	28	11	-6	-9	0	-12	-35	-38				-8	-32
100	923	True	R_1OeHEH80q2eXwnn	anonymous	EN	12	-9	-5	0	5	13	13	8	16	11	8	15	11	14	15	13	22	-5	9	-6	11	19	-28	-8	Lean Republican	-23	-10	-10	-9	22	8	13	12							-22	-9	-8	-17	9
100	1666	True	R_7aTGufWHOE6PXMJ	anonymous	EN	34	37	34	44	45	40	45	42	39	45	31	40	10	28	9	40	-17	35	38	47	12	24	10	45	Lean Republican	-21	-4	-42	-47	26	20	22	22
100	994	True	R_7EfUy8sN4GaGrGV	anonymous	EN	36	16	4	33	38	18	20	41	17	27	28	43	22	43	19	28	6	12	9	11	-10	-24	-29	16	Lean Republican	-11	-7	-31	-40	25	22	21	15				-48	-31	-34
100	1012	True	R_74xeiXnaams1A3H	anonymous	EN	45	48	50	50	50	21	2	48	12	35	47	32	35	39	1	-20	-37	-43	-37	50	-50	5	-42	33	Lean Republican	-26	-24	-41	-44	-16	-36	0	-30
100	875	True	R_5oNnVzITwtLOmJs	anonymous	EN	-10	2	-7	-7	-21	6	32	-8	-7	20	-28	-43	-26	-6	7	6	21	-37	-16	-15	-46	11	-7	-32	Lean Democrat	-4	-18	9	-9	2	0	-12	-29
100	1062	True	R_75EKRnisLui0CgQ	anonymous	EN	21	0	41	42	-44	40	-45	40	22	21	-31	41	-32	42	-43	44	-44	-43	27	-43	-42	41	-43	0	Lean Republican	-21	0	-31	-45	26	31	42	11	-45	-45	-44				-45	-44	-45
100	919	True	R_1g8hmObEbpGQWkx	anonymous	EN	-11	-21	11	-9	-28	-21	-22	-27	-40	11	-41	-50	-9	-21	41	-50	50	-50	-42	-41	-14	17	-43	-42	Lean Democrat	-32	11	9	10	40	-32	-41	-41				-50	-31	-32
100	1297	True	R_6H8q7cNEKSJBOCd	anonymous	EN	50	34	50	50	50	33	40	50	33	35	19	43	49	32	11	40	-18	35	11	50	-50	27	-50	40	Strongly Republican	-30	-32	-50	-38	32	38	25	23
100	1713	True	R_3b08lC0O80XLoZz	anonymous	EN	0	0	-2	-1	17	2	21	21	16	3	2	-50	21	2	28	41	22	-50	18	-22	-21	17	-14	20	Independent/Undecided/Other	-35	-11	-13	-16	36	14	9	18
100	1092	True	R_1zl3BBma6EK7eKv	anonymous	EN	-22	-23	-13	-2	-39	4	-4	-38	-7	-23	-38	-36	-24	-17	-6	-20	41	-43	26	-44	14	-16	3	-22	Strongly Democrat	-9	-6	32	6	27	-19	-14	-38
100	1190	True	R_10OSveKJI4kDuSv	anonymous	EN	37	39	46	50	48	24	40	46	30	31	9	41	10	40	-41	40	-46	-8	26	46	-50	-41	-50	40	Strongly Republican	-3	-24	-49	-48	29	13	31	34
100	1914	True	R_1C9GDdpTBS58utc	anonymous	EN	-10	-8	-38	33	-41	-12	-4	28	-31	6	-46	-49	8	25	-7	-7	49	-50	11	-45	8	-30	-41	-48	Independent/Undecided/Other	-21	14	-26	-26	41	-41	-49	-49							-49	-37	-48	-22	48
100	1567	True	R_5oFot7cIpiqm4k4	anonymous	EN	30	31	40	34	50	43	32	42	36	29	42	20	50	40	-50	32	-43	-1	-12	42	-50	12	-45	50	Lean Republican	-45	-50	-50	-50	31	31	30	41
100	2286	True	R_3Jho5gTCyB0chK5	anonymous	EN	-50	12	-18	-33	-21	15	-26	-5	3	-17	6	-16	-13	4	39	14	29	0	22	-26	4	24	24	-29	Independent/Undecided/Other	14	-21	18	15	-22	21	33	28	-26	35	34
100	1502	True	R_3jTi36d3qQC3zv6	anonymous	EN	31	0	6	46	18	39	0	41	0	0	30	0	22	30	-38	0	-38	0	0	17	-43	0	-40	21	Strongly Republican	-19	-6	-38	-39	24	24	32	8
100	1172	True	R_55WoK3b0Kuxc9ry	anonymous	EN	-11	-31	-31	-31	-35	9	-11	12	9	-22	-23	-1	-33	-23	30	-22	31	-40	22	-50	0	12	12	-1	Independent/Undecided/Other	-16	-10	-11	10	25	-22	-31	-12
100	1989	True	R_6nsCqzns8ddo8wN	anonymous	EN	40	30	29	46	-17	14	-17	44	29	29	29	-14	29	30	-28	1	-29	-25	-24	-24	-41	30	-31	41	Independent/Undecided/Other	-35	-31	-40	-40	26	14	16	18
100	882	True	R_3MEungfoAVah9a2	anonymous	EN	-42	-50	-50	-50	-42	-40	-40	-42	-50	-29	-50	-42	-41	-50	50	-41	50	-50	50	-50	50	-35	14	-50	Strongly Democrat	-21	-21	-10	0	35	-36	-50	-50	-24	18	19				-28	19	19
100	1404	True	R_3PBZjKW8QCnqFOA	anonymous	EN	11	4	4	25	28	6	14	27	-20	21	-23	8	15	21	6	24	34	11	30	22	-32	33	-18	10	Lean Republican	-33	-24	-7	-31	28	18	16	11							-23	-21	-28	-5	29
100	1563	True	R_62lGHmtgjGrz5H4	anonymous	EN	32	19	42	39	41	14	40	21	23	6	10	34	35	41	11	40	8	41	34	36	-30	18	-17	31	Lean Republican	-21	22	-35	-31	32	36	30	25	9	32	13	-40	-33	-34				15	-10
100	960	True	R_7DBBCgkSyynI9t7	anonymous	EN	-32	-21	-30	-29	-50	-21	1	-14	-29	0	-50	-40	-29	-38	30	-32	50	-50	31	-50	15	14	27	-39	Strongly Democrat	-40	21	10	-11	31	-31	-41	-31
100	1235	True	R_7CgbXn5L5OwXkWa	anonymous	EN	-47	-48	-50	-42	-49	-50	-7	-47	-48	-45	-50	-50	-49	-50	46	30	46	-48	30	-39	39	30	45	-49	Strongly Democrat	-11	24	21	30	30	-22	-37	-47
100	1163	True	R_6Nb5J1PWTARhHS4	anonymous	EN	-35	-41	-43	-33	-46	-33	-40	-44	-39	-24	-41	-33	-45	-42	38	-40	42	-46	43	-46	41	22	21	-45	Strongly Democrat	-21	23	21	20	39	-39	-43	-46
100	1012	True	R_7jSQlwLVfapTR6U	anonymous	EN	-10	-30	-28	-10	-34	-5	-5	0	-15	12	-16	-35	-18	-25	14	-9	18	-40	-6	-38	9	4	6	-12	Lean Democrat	-11	6	10	8	24	-13	-19	-24
100	1610	True	R_5383exYw6oIAqQE	anonymous	EN	10	-15	-42	-44	-50	22	18	-22	23	0	40	-41	-12	38	-10	14	-40	-43	9	-50	27	0	-37	-37	Lean Republican	-20	25	16	16	22	20	29	25
100	1073	True	R_3PCbE4nYLV46sRN	anonymous	EN	-25	-47	-50	-46	-50	-33	7	-9	-45	-29	-24	-50	-42	-33	19	50	12	-50	50	-37	50	36	39	-50	Lean Democrat	-25	27	8	32	31	-10	-43	-44
100	790	True	R_5YFRq8uRnfSRQYh	anonymous	EN	22	32	34	39	25	28	22	39	28	33	0	26	0	34	-31	28	-34	0	-20	0	-23	1	-32	32	Lean Republican	-35	1	-42	-43	19	34	32	29	-38	-34	-38				-25	-23	-31
100	767	True	R_1qa1Cio6CGo2U81	anonymous	EN	2	-3	7	10	10	0	3	9	0	0	0	8	0	9	37	-5	12	-18	9	9	-18	6	-32	-18	Independent/Undecided/Other	-26	-23	-31	-31	38	-21	-13	-17	-50	-16	-21
100	1148	True	R_6iJ9gVy75ebM6F1	anonymous	EN	-40	-35	-37	-42	-40	-37	-39	-38	-38	-38	-37	-38	-40	-38	35	-40	50	-50	37	-50	33	13	33	-30	Strongly Democrat	-17	18	22	-16	22	-21	-44	-43	-33	19	20							-33	27
100	1104	True	R_5kaZv9O1V6c8wrW	anonymous	EN	-33	-41	-50	-39	-27	-7	-11	-14	-21	-3	-16	-47	-27	-16	14	15	31	-41	27	-4	43	0	10	-42	Lean Democrat	-18	16	10	7	27	-28	-33	-41										-24	32
100	1059	True	R_5EE7qpzk0f0P2Ls	anonymous	EN	0	-50	-24	1	-43	18	30	-18	-14	36	0	-42	-45	-36	15	33	17	-43	38	-50	17	7	-28	-46	Lean Democrat	-21	-3	25	-8	42	-41	-42	-50
100	810	True	R_5Dvm4MTbpLXOx8d	anonymous	EN	-15	-6	-7	9	-30	-4	-15	-13	11	8	-18	7	-13	6	-4	-8	-14	25	10	-13	-14	8	-22	-13	Lean Democrat	-17	-8	9	11	-14	12	-11	18	-17	12	12				-12	16	-10	-11	8
100	1858	True	R_5g57ajX9t4gAnGb	anonymous	EN	26	16	39	42	46	28	38	27	26	14	36	24	22	0	0	41	24	10	0	32	-22	0	-10	10	Strongly Republican	-20	0	-25	-25	-10	2	0	-14				-37	-31	-32	-31	-20	-19	-31	-14
100	681	True	R_3TsHqRL41yEQjte	anonymous	EN	-35	-31	-26	2	-50	-22	24	-22	-21	-2	-37	-34	-36	-33	25	25	26	-50	18	-50	31	23	-18	-43	Strongly Democrat	-26	21	18	6	24	-15	-50	-29	-37	9	17				-6	-8	-19	-36	25
100	1372	True	R_11vTxiRKQjZfyjC	anonymous	EN	-31	-22	-43	-43	-43	-31	0	-38	-44	-19	-42	-22	-15	-30	41	0	41	-50	12	-43	9	30	27	-34	Lean Democrat	-28	0	10	0	36	-11	-36	-21
100	1207	True	R_5XxIAEZpxVYAC2J	anonymous	EN	-21	-32	-37	-20	-25	-26	-11	-19	-11	-20	-23	-28	-28	-23	29	1	27	-42	33	-45	24	3	26	-31	Strongly Democrat	-21	21	31	25	33	-20	-32	-40	-22	37	41	-37	-2	-4	-26	30	27
100	1075	True	R_6OSMZV9UjW2nhwh	anonymous	EN	-16	-37	26	-17	-42	-26	-37	38	-9	3	-22	-23	-15	-35	38	-33	31	-45	-18	-50	3	-30	8	-36	Independent/Undecided/Other	-24	2	7	-9	25	-3	5	-8
100	2032	True	R_1opz6T2mzxNO72s	anonymous	EN	-34	-36	-29	-30	-38	-19	18	10	-37	-20	-27	-31	-37	22	27	12	29	-31	16	-25	28	19	-15	-37	Independent/Undecided/Other	-20	-11	19	-18	30	-30	-32	-37
100	996	True	R_5DTCNeUDzfgXOF2	anonymous	EN	13	0	45	47	-46	21	0	44	18	0	0	-39	0	0	-13	-45	28	-44	33	-49	-44	0	-29	31	Independent/Undecided/Other	-31	0	-24	-31	21	0	16	0				0	10	13				0	0
100	2027	True	R_6KqWVz4vSHwOOf7	anonymous	EN	-48	-49	-47	-50	-50	-50	-2	-43	-1	-16	-47	-47	-37	-48	50	-36	47	-50	-4	-50	50	1	11	1	Strongly Democrat	-24	9	19	17	25	-27	-41	-48
100	1406	True	R_5IN4cEyAq1TWDQc	anonymous	EN	21	31	-22	16	32	23	23	21	9	13	2	35	39	26	23	8	0	11	21	-7	5	24	14	0	Strongly Republican	-18	15	0	8	40	35	38	32				11	14	17	14	21	25	0	0
100	2171	True	R_5DRJONHZ6WGXGXw	anonymous	EN	0	27	-41	20	-46	22	21	38	14	13	27	-50	-38	13	-22	15	-19	-50	32	-47	16	-10	-28	37	Independent/Undecided/Other	-31	-23	-31	-29	23	-19	-30	-32
100	1379	True	R_5RH5s1WLcE05jR7	anonymous	EN	-22	-11	-25	0	-33	-35	-9	-27	18	-6	-15	-23	23	0	17	-15	1	-10	22	-50	2	15	-2	-36	Lean Democrat	-24	0	23	20	33	0	-20	-10
100	589	True	R_7RVoqsmiUCxei3A	anonymous	EN	-50	-50	-18	-11	-50	-40	-35	-27	-50	-30	-50	-50	-35	-23	31	-44	50	-50	41	-44	12	28	21	10	Strongly Democrat	-20	-9	-19	-22	41	-38	-35	-50										-22	50
100	1121	True	R_52Q3Cwa721fbOoU	anonymous	EN	-41	-40	-41	-41	-42	-40	-40	-37	-37	-35	-42	-40	-40	-34	33	-39	32	-42	24	-41	31	24	16	-30	Strongly Democrat	-19	22	23	7	30	-18	-34	-36
100	1183	True	R_7QGl0iE5kP3BYkK	anonymous	EN	-50	-48	-49	-49	-50	-41	-42	-49	-43	-37	-36	-28	-46	-48	47	-45	34	-32	39	-50	35	6	32	-43	Strongly Democrat	-9	-8	11	-7	26	-34	-44	-50				-35	12	15
100	1539	True	R_3QKuGcUMRrB0lc5	anonymous	EN	16	-37	-39	-22	35	-30	35	26	-21	0	26	0	-37	-39	39	30	12	0	31	45	44	-2	25	-45	Lean Republican	-19	20	10	11	24	3	21	-13
100	1307	True	R_50wTeC2RxAqdYgW	anonymous	EN	50	50	50	50	50	50	50	50	30	50	50	27	50	50	-50	41	-50	-50	-46	46	-50	-37	-50	50	Strongly Republican	-50	-42	-50	-50	30	36	36	33
100	798	True	R_1OHnEA3uDkohYCd	anonymous	EN	8	-50	-50	14	-50	15	-50	-50	18	-4	24	-50	-50	6	8	-14	21	-50	14	-50	0	16	-12	-13	Lean Republican	-20	-10	-17	-16	32	1	3	4				-49	-35	-35
100	717	True	R_53CkX8PHdI8IwR5	anonymous	EN	-25	-27	-50	0	-50	-34	-17	-32	-37	0	-50	0	-41	-18	31	0	50	0	38	27	-28	6	-43	-46	Lean Democrat	-26	3	7	7	18	-10	-10	-8	-50	41	50	-50	34	40	-6	-6	3
100	1030	True	R_7PbE7znzrieoCEX	anonymous	EN	-35	-44	-25	-34	-13	-26	-39	-32	-22	-5	-25	-46	-31	-1	38	-28	37	-40	39	-50	45	14	24	-50	Strongly Democrat	-15	20	31	12	12	-7	-27	-42
100	870	True	R_758ziqAGehJnXFL	anonymous	EN	-41	-50	-50	-50	-50	-37	-49	-47	-48	-37	-32	-49	-48	-49	45	-50	47	-47	45	-50	36	36	30	-50	Strongly Democrat	-11	7	8	9	30	-35	-41	-41	-16	19	21
100	590	True	R_1GBQIeexZDPfDaY	anonymous	EN	1	3	-6	-24	-10	-9	-18	-9	-16	-9	8	22	-8	5	-14	-17	25	12	-21	-50	-20	29	-43	-20	Independent/Undecided/Other	-32	5	6	4	35	7	13	5
100	714	True	R_1gL3EXzEeNUPTVR	anonymous	EN	-27	-42	-45	-45	-47	-30	-20	-44	-22	-17	-40	-30	-47	-37	23	-40	41	-50	39	-46	44	13	46	-43	Strongly Democrat	-20	11	23	31	32	-15	-26	-42
100	1250	True	R_3lv2LSlCYxwd2x3	anonymous	EN	-21	-21	-17	7	-46	-15	-17	22	-24	22	-46	-48	-38	1	40	14	43	-48	39	-48	-3	15	-39	-31	Independent/Undecided/Other	-11	22	10	-12	40	-10	-41	-40
100	1586	True	R_5c7S1khKDa1hwRj	anonymous	EN	15	-18	33	42	41	19	10	35	9	15	-22	42	-19	21	-10	18	-26	21	21	43	33	14	-24	-23	Lean Republican	21	-12	-23	-13	20	8	29	21				-50	-36	-47
100	793	True	R_7CjGsaZwFnURrMJ	anonymous	EN	-32	-44	-48	-43	-46	-34	-27	11	-7	10	-35	-45	-28	-38	11	-12	16	-45	6	-48	-45	-3	-44	-47	Lean Democrat	-38	5	3	-3	20	-3	-24	-24							-31	30	32	-17	24
100	1403	True	R_11n8gDnWdgCPYeB	anonymous	EN	1	0	-20	5	-22	9	32	29	8	13	0	-1	12	25	18	13	15	-3	5	-30	-17	-27	-50	9	Independent/Undecided/Other	-1	-8	-31	-30	9	-4	-19	-23
100	545	True	R_7QGgMB9HF6OXTLc	anonymous	EN	-32	-48	-43	-44	-50	-42	-19	-19	-20	-22	-45	-45	-43	-48	38	-19	46	-50	28	-50	50	34	40	-46	Strongly Democrat	15	7	9	8	42	-25	-40	-45				-34	-24	-38	-30	42	33
100	731	True	R_7j3AT2lpYmJQ35e	anonymous	EN	22	12	-3	-8	15	40	-28	45	-22	21	1	-3	-10	19	-34	-40	13	-8	28	19	7	-6	-22	20	Lean Republican	-21	-21	-31	-13	24	9	10	-2
100	1917	True	R_1RxaobvWJp2NPwZ	anonymous	EN	-20	-30	-19	18	-28	-31	25	-20	-41	-13	-38	-39	-19	-45	-32	-14	-30	-48	35	-44	17	34	34	-37	Strongly Democrat	-6	24	33	34	35	-16	42	42
100	867	True	R_7qwtPmGrqJRWof3	anonymous	EN	0	-19	-1	38	-26	-10	24	11	-35	13	-25	-42	-11	-1	9	37	44	-1	27	-38	10	38	-3	-42	Independent/Undecided/Other	-3	-18	-22	-22	31	-20	-18	-30
100	814	True	R_6aPF7cAjrPcmrrw	anonymous	EN	-41	-38	-41	-41	-47	-48	-48	-43	-48	-39	-49	-50	-43	-48	49	-29	50	-50	44	-48	24	11	36	-37	Lean Democrat	-11	11	25	17	34	-32	-48	-48	-37	-43	43
100	832	True	R_3diiqjhxdW3seuc	anonymous	EN	-31	-38	-40	-41	-41	-25	-37	-24	-40	-31	-40	-41	-40	-42	32	-30	47	-49	40	-48	46	-13	32	-46	Lean Democrat	-20	22	24	12	41	-31	-41	-43
100	1575	True	R_5G8uQnpjyhBEXBa	anonymous	EN	-40	-35	-46	-24	-49	-38	-41	-39	-39	-28	-34	-41	-48	-49	27	-38	39	-50	37	-46	20	-12	31	-44	Strongly Democrat	-13	20	8	-9	21	-9	-41	-40							-21	34	38	-11	32
100	2062	True	R_64ZylLJxBSbKlot	anonymous	EN	-5	-18	-19	-18	-11	-28	-9	15	0	-2	-8	0	0	-5	15	-11	36	4	5	-8	11	4	-28	0	Independent/Undecided/Other	-21	-12	-12	-9	20	-11	-10	-20
100	1033	True	R_5cwlsFNkYlre2HS	anonymous	EN	-16	-39	-39	-33	-39	-15	0	-33	-14	0	-16	-44	-31	-39	30	-37	40	-47	19	-50	29	17	-28	-34	Lean Democrat	-25	19	-17	-16	32	-31	-29	-43
100	2216	True	R_1DoRYx48V1TLaBX	anonymous	EN	-40	-50	-50	-50	-50	-47	-50	-50	-50	-39	-50	-50	-50	-50	50	-50	50	-50	9	-50	50	2	-38	-50	Strongly Democrat	-46	26	45	-3	50	-50	-50	-50				-50	30	24
100	1284	True	R_5Rq01CsBkrE1F6Z	anonymous	EN	16	-24	6	18	44	-16	-13	13	-14	3	-18	-6	-24	6	30	-21	20	12	15	45	4	10	22	-10	Lean Republican	-13	24	-12	-18	20	13	12	-8
100	821	True	R_7fwtRW9LFLCgtQg	anonymous	EN	0	-10	-10	45	47	-1	0	50	-41	0	-7	0	25	50	-1	-49	48	0	49	49	-47	-46	-50	18	Independent/Undecided/Other	-33	31	-38	-43	32	31	8	-15
100	1195	True	R_3CD9P8CltpjcbB0	anonymous	EN	-19	-25	-28	-27	-22	-31	29	-28	-4	0	-29	-30	-25	-32	29	30	25	0	24	-10	18	22	30	4	Strongly Democrat	-15	25	0	2	14	5	-31	-50
100	1568	True	R_5A6LpmfwBVC7HTX	anonymous	EN	37	13	-7	36	15	15	20	42	36	26	3	18	18	42	6	12	13	-6	27	-8	-7	-8	-7	44	Lean Republican	-45	-32	-43	-43	41	15	15	15
100	997	True	R_1wKR8bc8jd8xpX2	anonymous	EN	-1	-1	-13	5	20	22	-5	13	11	-6	0	-21	0	-8	-4	-7	2	6	-5	-12	0	13	-30	21	Independent/Undecided/Other	-35	8	-11	-15	31	17	15	11
100	899	True	R_3EmsDKfw1ECaBv3	anonymous	EN	-41	-42	-44	-44	-44	-44	-43	-43	-44	-22	-42	-44	-43	-42	42	-44	42	-50	41	-45	41	-1	38	-50	Strongly Democrat	-22	14	10	8	26	-21	-33	-35				-44	44	44	-26	33	34
100	1390	True	R_3k5Xcwa2UbP3FFT	anonymous	EN	0	-26	-26	-21	-47	-9	1	17	-26	0	-7	-47	-30	-34	11	-20	20	-50	31	-50	16	24	-21	-39	Lean Democrat	-41	-31	11	-11	43	-42	-41	-50
100	535	True	R_5AGMf9yx811XFdU	anonymous	EN	-17	-24	-37	-18	-43	8	-11	6	9	-3	-14	-38	-37	6	7	-37	11	-37	5	-44	10	10	12	-27	Lean Democrat	-18	-7	12	-17	35	-19	-25	-36
100	765	True	R_1w0GrC327hzOGMH	anonymous	EN	-50	-50	-50	-46	-50	-44	-28	-39	-40	-25	-43	-50	-38	-41	37	-34	38	-50	45	-50	26	2	25	-41	Strongly Democrat	-12	9	21	5	44	-48	-50	-50	-29	50	50	-50	19	23	-44	27	25
100	1015	True	R_3jCJOY6STpbxk0I	anonymous	EN	28	13	28	46	-5	47	22	46	8	9	21	46	23	32	-44	-1	-46	-37	-8	-11	-47	-11	-41	31	Strongly Republican	-47	-22	-50	-49	13	21	7	5	-48	-39	-46	-25	-40	-43				-3	-4
100	1160	True	R_531XenNXTyflzXO	anonymous	EN	-26	-42	-41	-41	-43	-42	-43	-42	-41	-41	-42	-42	-42	-42	37	-42	38	-43	36	-42	22	22	21	-31	Lean Democrat	-21	20	20	21	22	0	-24	-24
100	1428	True	R_7E0qF2Dtr1fEqu6	anonymous	EN	-32	-42	-40	-33	-41	-41	24	-29	1	2	-32	-33	-17	3	-36	15	20	-41	10	-45	-43	1	16	-28	Lean Democrat	1	22	24	3	16	-19	-24	-28	-23	10	16							-23	33
100	927	True	R_7dLi4iQWzFtjX7J	anonymous	EN	18	-17	-30	30	17	17	20	22	18	9	-16	16	8	29	10	0	20	16	0	-20	9	0	-14	3	Lean Republican	-37	0	-17	-16	41	-13	18	20
100	2547	True	R_7rMpSUhKyhctTlC	anonymous	EN	-50	-29	-40	-38	-41	-40	-22	-23	0	0	-34	-43	-32	-37	43	-28	42	-50	39	-14	36	10	34	-50	Strongly Democrat	7	7	-14	-10	40	-24	-46	-47
100	611	True	R_69es8Zm8RxSj5ex	anonymous	EN	-36	-40	-38	-41	-50	-38	-32	-40	-36	-29	-44	-40	-42	-17	39	-25	42	-50	43	-50	39	31	34	-33	Strongly Democrat	-18	34	39	23	31	-27	-41	-45							-15	31	38	-28	41
100	1310	True	R_3RsvUam6U1BWmGW	anonymous	EN	31	22	31	39	36	20	29	42	20	21	31	30	39	38	-9	30	-36	27	-24	33	-35	22	-19	0	Strongly Republican	-22	-23	-46	-42	22	15	22	10
100	1012	True	R_5r21yRAYm5tLrMk	anonymous	EN	-21	-5	-31	-31	-44	-28	-13	-8	-15	14	-19	-17	-14	-32	-15	-26	37	-39	33	-50	33	11	21	-27	Lean Democrat	-20	25	22	-13	23	-13	-35	-34
100	866	True	R_6HletG2Qu5sXGkV	anonymous	EN	-24	-24	-33	17	-47	-5	-32	-15	-43	-12	-38	-44	-41	-40	29	28	30	-46	30	-47	10	17	30	-40	Strongly Democrat	-31	16	28	18	37	-21	-39	-41
100	928	True	R_7j8qvnv0cY470V2	anonymous	EN	-1	-12	0	-15	0	0	-16	0	-12	0	0	0	0	0	25	-18	27	-46	7	-24	16	34	-39	-19	Independent/Undecided/Other	-14	10	8	0	-15	16	0	-7										-12	28
100	876	True	R_1jdHeYcyBmAWYbN	anonymous	EN	-35	-32	-34	-26	-33	-40	-40	-25	-38	-24	-31	-36	-39	-31	20	-21	36	-41	28	-42	27	15	20	-34	Strongly Democrat	-10	12	19	0	28	-11	-33	-40				-41	43	42	-21	23	21
100	1162	True	R_7CjBEins6i9WUU9	anonymous	EN	9	6	36	32	-11	28	8	27	10	17	24	-15	28	17	-30	-11	-18	-39	9	-21	-38	14	-32	-11	Lean Republican	-32	-23	-27	-28	31	18	15	12				-33	-27	-29
100	1365	True	R_7sI7ETh0LkRhKIp	anonymous	EN	-26	-42	-40	-42	-41	-30	15	-20	25	-17	11	-50	-40	-41	25	15	15	-50	-24	-50	10	43	42	-28	Strongly Democrat	-22	26	20	6	37	-11	-1	-33										-30	24
100	790	True	R_11yhigallG1kju1	anonymous	EN	15	13	13	17	13	9	2	16	16	14	10	10	16	15	16	13	11	-9	13	-8	9	14	-7	14	Lean Republican	-10	-8	-15	-19	11	13	16	21	-27	-15	-13	-35	-22	-28
100	1726	True	R_70UxR1ul4c3fFzU	anonymous	EN	25	-13	8	40	40	-12	6	15	15	3	5	-19	9	41	16	37	8	-26	9	23	-41	11	-10	10	Lean Republican	-32	-10	-22	-30	31	37	38	42
100	1117	True	R_1jbC39eRVbJYgNj	anonymous	EN	28	6	-38	-15	27	-20	43	41	0	0	38	16	-26	23	28	42	-47	0	23	21	49	15	-47	-45	Lean Republican	-27	41	-12	-10	40	43	27	25	-37	-6	-27	-42	-39	-48	-19	-21	-25
100	1258	True	R_6PYymseyuA0z7XP	anonymous	EN	-40	-44	-42	-45	-44	-35	-37	-35	-38	-31	-36	-44	-45	-43	35	-34	32	-36	31	-41	37	12	25	-40	Strongly Democrat	-22	19	27	16	26	-26	-42	-40										-23	35
100	1702	True	R_53BUYkYclfZVVXK	anonymous	EN	5	-12	-29	11	-25	-30	24	-15	18	18	-11	-8	-8	19	30	30	29	-40	21	-40	-9	30	13	-22	Independent/Undecided/Other	-21	-1	-31	-21	10	1	-20	-10
100	1239	True	R_3iWjQe9oRLoW4yl	anonymous	EN	-21	-40	-39	-31	-36	-40	-38	-43	-37	-16	-40	-10	-48	-16	41	-39	42	-47	40	-45	42	32	27	-41	Independent/Undecided/Other	-22	-2	17	-10	43	-24	-34	-35							-41	45	45
100	1212	True	R_7yDnCjhf1Ri3K6J	anonymous	EN	35	-30	0	-43	-50	-50	34	-40	-32	48	40	-50	50	3	50	-50	50	-50	50	34	-50	47	-50	-50	Independent/Undecided/Other	-37	0	-48	-50	36	-50	-50	-50
100	1003	True	R_7OygmhWFfu3ZQ7T	anonymous	EN	-21	-27	-41	-17	-31	-18	-25	-13	-33	-13	-21	-41	-26	-45	22	-13	27	-50	25	-50	23	11	18	-42	Lean Democrat	-23	22	14	-8	35	-10	-29	-26
100	990	True	R_8OOh4CT5FfCJPk5	anonymous	EN	-47	-39	-27	-31	-26	-36	-38	-13	-33	-35	-39	-30	-36	-42	48	39	20	35	44	-33	-38	43	40	-25	Strongly Democrat	-36	42	43	43	48	9	-34	-40				-40	44	46	-17	31	22
100	1676	True	R_52YvdqAxZ3YuIBM	anonymous	EN	-29	-32	-21	-32	-30	-14	0	-10	-27	-12	-30	38	-10	-18	24	-29	48	-10	23	-50	7	5	4	-50	Lean Democrat	-7	-8	-4	5	-5	-6	-21	-39	0	-21	17							-7	41
100	1272	True	R_1rOErYxedh12keO	anonymous	EN	-21	-40	-42	-30	-41	-40	-17	-30	0	-10	-31	0	-31	-42	-6	-7	17	-41	35	-40	33	42	11	-41	Strongly Democrat	-21	33	41	42	31	22	-10	-20
100	985	True	R_1VEb0L8kN3kC329	anonymous	EN	41	50	38	50	-29	39	39	50	37	38	37	26	41	50	-36	50	-31	2	15	-50	-50	0	-12	50	Strongly Republican	-31	-34	-39	-43	17	40	41	42
100	516	True	R_6f3dMmzW79u8EzM	anonymous	EN	1	-35	-20	7	12	-10	-18	-20	-10	-10	-25	5	-6	-19	26	-24	29	-13	-19	20	21	-3	5	-10	Independent/Undecided/Other	-31	20	15	-9	35	18	18	-17
100	851	True	R_5wrC92b3MSfBxa9	anonymous	EN	6	6	7	14	13	11	-21	36	-11	13	-16	13	13	13	-12	15	50	-6	23	-23	-22	17	-12	10	Independent/Undecided/Other	-31	-31	-31	-48	24	-12	-27	-12
100	581	True	R_1i87vS6d7CpqUke	anonymous	EN	4	-11	-4	-37	0	-19	14	16	-9	24	-34	5	-27	-2	11	0	-11	-36	9	-47	2	11	-24	-36	Lean Republican	-27	-3	-22	-31	12	5	17	20
100	1343	True	R_7NnjhSwABvtfSZH	anonymous	EN	16	14	-1	28	35	12	0	37	-6	-13	31	40	28	36	0	16	16	-14	0	21	0	0	-6	6	Independent/Undecided/Other	-31	0	-21	-40	30	11	19	20	-36	-18	-31	-38	-35	-36
100	943	True	R_5DnJESYJ4DgBx3e	anonymous	EN	-25	-40	-49	-32	-25	-29	-15	-50	-23	-45	-23	-42	-41	-40	8	-2	7	-47	3	-20	16	18	9	-46	Lean Democrat	-17	2	22	11	30	-15	-33	-32				-40	-20	-23
100	790	True	R_5rU9upjTdSHSLAd	anonymous	EN	3	31	-12	44	8	16	37	38	14	10	-7	28	24	39	-14	36	5	5	11	9	-35	20	-50	39	Lean Republican	-34	-2	-46	-50	7	1	-3	-5
100	1710	True	R_51mlsVkBXOFIMDv	anonymous	EN	16	0	0	-1	27	0	32	0	0	23	50	50	41	7	45	38	50	-44	45	-50	0	-41	-50	-20	Lean Democrat	41	37	17	12	-50	-34	-50	-50
100	1406	True	R_6wAMhlcf1NSwAQo	anonymous	EN	-21	-13	-31	-32	-35	-13	1	-2	-25	0	-16	-15	-34	-34	24	-5	13	-39	29	-37	26	10	9	-29	Lean Democrat	-19	20	25	-3	25	-10	-31	-31							-31	20	21	-27	28
100	1061	True	R_6tsjyVTISUQnWLL	anonymous	EN	-20	-21	-30	-21	-20	-22	-22	-28	-18	-22	-23	-50	-21	-23	36	-41	22	-50	38	-50	31	13	33	-23	Independent/Undecided/Other	-21	11	18	12	50	-15	-34	-50	-33	-18	23				-27	17	31	-50	12
100	1142	True	R_7edeOc1jpTWlkXf	anonymous	EN	-34	-37	-43	-44	-42	-37	-39	-37	-33	-36	-37	-36	-35	-34	39	-32	36	-37	31	-41	39	28	24	-40	Strongly Democrat	-27	26	30	25	40	-23	-38	-39
100	896	True	R_5jV8iG1tM23xgle	anonymous	EN	-9	-47	-42	14	-42	-13	-24	13	36	14	-29	-14	25	-39	-9	-20	43	-47	25	-48	-8	18	-44	-44	Lean Democrat	-26	30	9	14	29	0	-48	-47	-30	42	41				-21	-15	-15
100	945	True	R_6iyWfBS4oTZarnd	anonymous	EN	-6	-46	-46	-46	-50	-46	0	-41	0	0	-47	-46	-41	-46	41	-41	41	-44	26	-50	44	9	9	-45	Lean Democrat	-21	33	30	23	32	-29	-42	-41				-31	41	42
100	765	True	R_3TtSiULeS3dNDKo	anonymous	EN	-38	-26	-50	-50	-50	-33	-38	-40	-16	-15	-42	-42	-30	-30	36	-43	34	-50	24	-50	37	23	14	-42	Independent/Undecided/Other	-12	15	11	-34	24	-21	-43	-41
100	1048	True	R_5OHgPCGZS5dM1QR	anonymous	EN	-37	-46	-42	-41	-43	-42	-28	-46	-26	0	0	-46	-42	-40	36	-42	30	-50	39	-46	45	0	24	-48	Strongly Democrat	-20	31	39	25	31	-33	-43	-40
100	962	True	R_6aS1EJby5WmWha8	anonymous	EN	30	29	50	50	50	-50	14	-37	1	16	0	41	37	33	39	-39	42	25	50	50	-50	11	-26	10	Strongly Republican	30	-2	0	-9	36	31	40	29
100	1074	True	R_6I58chsmpoxQ1IC	anonymous	EN	-42	-48	-49	-46	-48	-49	-49	-49	-48	-49	-48	-49	-49	-49	45	-50	49	-50	49	-49	48	47	46	-49	Strongly Democrat	-21	10	20	26	30	-32	-46	-47
100	1509	True	R_7NJld5ZFjBMmzh9	anonymous	EN	-5	-20	21	36	-22	-29	13	27	-34	11	-40	-24	-29	-13	33	15	40	-31	35	-43	-29	-22	39	30	Independent/Undecided/Other	-17	18	-9	-21	16	8	-28	-17	-28	29	47				-27	19	35
100	675	True	R_7h5VuZPyrxi8umR	anonymous	EN	5	13	-48	7	-49	12	23	27	18	17	0	-46	-8	11	-12	0	6	-50	26	-50	-49	21	-46	-27	Independent/Undecided/Other	-25	-13	-25	-21	21	0	-24	-36							-31	-26	-20	-28	21
100	777	True	R_1gHdxrS3A4wawOR	anonymous	EN	-6	-7	-18	9	-22	3	-14	4	-13	-3	-18	-24	-5	-16	-4	-26	24	-18	5	-18	-10	-5	-13	-9	Lean Democrat	-9	9	6	-5	15	3	-9	-15
100	1366	True	R_7WA8V0o5L4CBbAW	anonymous	EN	-41	-45	-45	-45	-32	-46	0	-50	-36	-34	-46	1	-46	-42	50	-43	50	-50	41	-50	50	0	0	-47	Strongly Democrat	-41	41	42	41	32	-21	-40	-41	-42	32	50							-41	31
100	601	True	R_1gqDLI5wJnOcvxh	anonymous	EN	-48	-49	-48	-50	-48	-46	-50	-48	-49	-42	-48	-50	-46	-48	50	-50	50	-46	26	-50	42	44	46	-48	Strongly Democrat	23	-19	-39	-42	47	-42	-50	-50
100	686	True	R_7nB4fmh76faoP9c	anonymous	EN	5	-8	-30	13	-45	-11	-5	15	-6	14	-6	-28	7	-16	3	7	37	-15	12	-50	16	-10	23	-17	Lean Republican	-23	-29	8	-7	33	13	10	12
100	2610	True	R_6AQEcBNwuBfFdMB	anonymous	EN	-36	9	-13	-27	-18	-20	7	8	-14	-17	7	17	-30	-17	18	20	-18	19	16	19	34	37	-21	-42	Lean Democrat	-38	48	30	40	45	-4	-27	-35				7	11	11	-11	25	21
100	867	True	R_5ye6qGcQGvR7s9H	anonymous	EN	16	31	17	49	50	3	20	28	0	0	27	26	-12	22	21	25	-25	44	-1	46	-28	-19	-44	-31	Lean Republican	-34	-25	-29	-42	32	14	23	-2
100	657	True	R_7vZwOri0oafnbP3	anonymous	EN	24	25	19	29	25	15	27	31	12	-1	34	-3	-15	20	-27	20	-31	-33	-18	24	-30	22	-46	-26	Strongly Republican	-40	-12	-45	-43	36	-1	27	-42
100	599	True	R_3X2stMTEr7cPi0N	anonymous	EN	-16	-30	-11	-18	-33	-34	-18	-9	-20	-21	-41	-6	-39	-10	29	21	31	-31	30	-46	8	11	0	-29	Lean Democrat	-15	8	13	6	34	-15	-27	-21				-35	-31	-39
100	812	True	R_6pxJyAqErfs2dye	anonymous	EN	33	25	27	32	39	40	37	22	35	35	34	36	33	33	16	-8	17	14	15	25	-31	22	8	-30	Strongly Republican	-33	-9	-31	-40	32	28	32	24				-42	-39	-39	-39	-22	-39
100	1233	True	R_6UbCYPDVqUcmNvj	anonymous	EN	20	0	48	49	49	32	36	0	36	0	2	36	32	34	0	0	37	0	0	45	-42	39	0	-49	Lean Republican	0	31	-40	-40	0	22	31	31
100	887	True	R_7v0WE2yv6FCiR2m	anonymous	EN	-26	-16	-21	2	-28	-4	-9	-17	-19	-2	-3	-27	-19	-33	9	-9	12	-33	13	-39	6	-3	-1	-34	Strongly Democrat	-18	-3	-5	5	50	-33	-40	-38	-31	37	44							-33	3
100	1262	True	R_51c6QwzshOa61Eb	anonymous	EN	-15	-40	-41	-47	-12	-11	7	-14	9	7	-15	-30	-12	-4	30	5	18	-45	6	-37	43	13	13	-20	Lean Democrat	-21	26	25	23	35	22	9	-24	-40	3	3	-19	-20	-29	-20	29	34	-27	18
100	1064	True	R_1PiNfKCKgCUbVw2	anonymous	EN	-14	-16	-27	-30	50	-21	-9	-39	-26	-12	-11	32	-33	-27	39	26	14	20	18	50	14	32	20	16	Lean Democrat	-20	44	12	16	31	42	-16	-16
100	589	True	R_5mPwJeRnKspFzln	anonymous	EN	-40	-50	-50	-25	-50	-46	-26	-46	-39	-12	-40	-50	-31	-50	25	-29	35	-50	35	-50	12	-17	25	-42	Strongly Democrat	-14	31	21	10	32	-41	-50	-50
100	682	True	R_7Nyw0HEOsymhDDK	anonymous	EN	-26	-29	-35	-28	0	-35	-26	-21	-36	0	-36	-30	-39	-34	50	0	50	0	35	7	17	-1	12	-40	Lean Democrat	-20	10	24	0	33	-31	-36	-41
100	1045	True	R_6brpbwo3RNbsP17	anonymous	EN	-1	-6	-50	-9	1	-17	23	-5	11	22	-11	-33	-50	-50	25	2	34	-32	0	-11	18	4	4	-44	Independent/Undecided/Other	-2	-34	-24	-22	50	-50	-44	-50
100	925	True	R_1nxlvd5Tdmzl4Zz	anonymous	EN	43	-2	-22	21	47	21	37	43	27	15	3	46	27	34	-23	44	5	44	44	43	-23	8	-30	21	Strongly Republican	-32	-41	-47	-48	27	44	32	42	-34	-30	-32	-47	-47	-48
100	726	True	R_6cCOvRh8HnjUl7H	anonymous	EN	-40	-35	-46	-41	-46	-30	-12	-31	-46	-30	-29	-29	-36	-46	22	-17	24	-30	28	-46	45	0	13	-29	Strongly Democrat	-21	4	10	4	31	-22	-50	-50	-40	32	34
100	2882	True	R_7SdFCJMSeLvY2uP	anonymous	EN	-32	18	16	-23	-19	-19	-19	16	-7	17	14	-17	-43	-9	21	15	8	-15	17	11	30	43	-19	-40	Lean Democrat	-37	37	24	39	42	11	10	-14	12	-17	-17							7	-23
100	932	True	R_3HT64Htie8f2aFb	anonymous	EN	-30	-50	-50	-18	-42	-50	-49	-18	-50	-15	-50	-50	-50	-39	41	31	46	-50	40	-47	29	16	48	-46	Strongly Democrat	-22	28	-19	-34	39	-12	-45	-40							-20	44	46
100	881	True	R_1nM2lZnxrG1VNip	anonymous	EN	-36	-41	-47	-50	-50	-44	-43	-38	-39	-22	-37	-43	-35	-43	33	-40	43	-42	35	-44	40	40	36	-24	Strongly Democrat	-34	27	10	7	46	-36	-47	-48				-50	6	9				-40	32
100	1318	True	R_5gs4P8FvlqzowW5	anonymous	EN	0	25	1	36	22	21	22	36	1	15	2	15	22	36	-14	27	15	0	11	-18	0	10	9	0	Lean Democrat	20	20	21	20	-11	0	0	-11	20	21	32
100	770	True	R_3Kg0L87y24Fg9tm	anonymous	EN	-32	-36	-46	-26	-38	18	-15	15	-15	-24	-28	-35	-36	-12	6	-7	19	-50	21	-50	34	6	-28	-36	Lean Democrat	-33	14	10	2	36	-25	-19	-14
100	535	True	R_1pr0CRgrpU641mG	anonymous	EN	50	50	50	50	49	50	50	50	49	50	50	50	50	50	49	50	-50	41	50	50	-50	-50	-50	28	Strongly Republican	-50	-50	-50	-50	50	50	38	32
100	641	True	R_5NAIx4chDzJmcX7	anonymous	EN	19	14	17	22	31	-29	5	16	12	10	18	0	3	3	5	29	-42	0	34	50	-21	10	4	-39	Lean Republican	0	10	-7	-3	8	10	11	9										0	5
100	690	True	R_5JsasWcQ89yYVvJ	anonymous	EN	-47	-49	-50	-49	-48	-48	-44	-44	-39	-13	-48	-50	-48	-48	50	-46	48	-50	41	-50	50	16	46	-50	Strongly Democrat	-22	30	42	35	14	10	-44	-46
100	672	True	R_8mrwrSIM0fEl7uF	anonymous	EN	-10	-15	5	-23	-16	-9	7	24	6	-15	14	9	9	-16	33	31	-18	31	26	-16	-26	40	48	20	Independent/Undecided/Other	-14	8	1	12	1	9	3	2
100	1496	True	R_6JfO601zxs1HF12	anonymous	EN	-21	-19	0	1	-18	-20	-20	-19	0	-1	-1	0	0	-21	32	21	33	-1	28	-1	-1	-1	-20	22	Lean Democrat	-9	29	33	29	23	-1	-1	1	-19	17	19				-18	17	21	-18	25
100	852	True	R_1kS83XahqbeLBSZ	anonymous	EN	-30	-24	-45	-43	-38	-23	-18	-25	-29	11	-16	-44	-18	-45	15	-12	24	-50	5	-47	-17	26	-32	-42	Lean Democrat	-21	-8	11	-23	32	-25	-24	-25	-37	-13	-22
100	1144	True	R_372b4AC06rtuKcA	anonymous	EN	0	-21	-10	0	11	-25	-4	-6	4	-20	-29	-14	-1	-31	28	27	40	-2	13	21	-16	10	-1	11	Strongly Democrat	-14	29	18	27	50	-35	-35	-41
100	1120	True	R_7HiSTuHdVpSCM7e	anonymous	EN	42	38	39	50	40	37	50	43	43	35	37	42	46	37	-6	42	7	12	40	-36	-47	-17	-34	13	Strongly Republican	-48	-26	-50	-50	15	50	45	49				-50	-50	-50
100	1696	True	R_1zcDfurprFOCi4N	anonymous	EN	-29	-50	-50	-50	-50	-37	-29	-47	-31	-16	-38	-48	-41	-20	44	-32	43	-50	45	-50	37	42	10	-47	Strongly Democrat	-33	21	24	14	40	-24	-21	-28
100	1040	True	R_13Bv7ZRlMBvu8iB	anonymous	EN	0	12	23	38	41	20	9	0	4	6	11	-37	10	0	-37	26	-36	-25	19	33	-44	19	-41	11	Independent/Undecided/Other	-20	0	-11	-20	10	0	-7	-18
100	992	True	R_3D9ICZB4h3TstQ5	anonymous	EN	7	-46	-30	-17	-15	-39	-14	-25	12	19	-30	-9	-43	-25	29	-12	30	8	36	-33	15	23	16	-11	Independent/Undecided/Other	-23	-5	-8	8	26	-13	-26	-35	-19	24	32	-40	-18	-14	-33	21	12	-35	31
100	1000	True	R_71BbZV28BuTOVo2	anonymous	EN	-24	-42	-33	-25	-38	-28	-28	-40	-35	-26	-32	-44	-35	-40	11	-36	16	-47	43	-42	29	39	29	-45	Lean Democrat	-26	27	25	25	33	-8	-26	-16
100	792	True	R_7MEVF3pfmxbu9Ed	anonymous	EN	-35	-40	-34	-42	-44	-40	-43	-40	-39	-39	-34	-36	-25	-37	34	16	12	-21	14	-41	17	-4	11	-25	Lean Democrat	-20	28	33	29	32	3	-15	-20
100	1753	True	R_13rAmTtc22SKRXP	anonymous	EN	-50	-50	-50	-50	-50	-50	-8	-1	-30	-8	-50	-50	-29	-50	50	36	0	1	0	-38	35	35	0	32	Independent/Undecided/Other	50	-31	-35	-32	-39	32	31	33				50	-50	-50				1	0
100	1025	True	R_5Re04fVT7EdeUdK	anonymous	EN	32	10	50	50	50	50	-9	39	17	11	50	38	50	-1	-37	-20	-38	50	-16	50	-37	-19	-44	7	Lean Republican	-14	-6	-50	-50	4	14	-18	-18
100	662	True	R_77ZNOhfhvT09GQF	anonymous	EN	-33	-49	-49	-41	-45	-42	0	0	-50	0	-41	-41	-44	-42	41	0	42	-50	50	-38	-48	-24	0	-50	Strongly Democrat	-20	29	42	41	31	-38	-31	-30	-43	47	45	0	0	0				-46	43
100	1262	True	R_7usVp3M2WVJlGYZ	anonymous	EN	26	13	18	45	10	19	35	25	13	1	23	15	0	36	8	41	17	28	16	-16	-48	0	-28	39	Strongly Republican	-6	-8	-22	-20	15	-11	16	16
100	977	True	R_52oIALsGXmjTNpT	anonymous	EN	-21	-46	-45	-47	-45	-32	-11	-24	-30	-19	-48	-41	-40	-26	-38	-15	-47	-45	-22	-41	-34	-19	-13	-26	Strongly Democrat	-31	14	17	38	43	-36	-41	-49	-46	37	3	-40	24	31	33	-29	-25
100	944	True	R_7f1aDwOyWJrgJMK	anonymous	EN	-1	-35	-41	36	-30	-12	21	46	-14	3	-33	-40	-31	16	44	28	41	-43	36	-20	-43	10	4	50	Independent/Undecided/Other	-33	-21	-47	-41	17	0	-27	-20										-22	40
100	1277	True	R_615ObTj97hvC2rf	anonymous	EN	-31	-31	-50	-30	-45	-28	-31	-13	-46	-24	-46	-36	-12	-10	48	-45	49	-50	44	-46	37	0	20	-34	Independent/Undecided/Other	-21	13	-31	-35	25	-13	-47	-47				-39	15	17	-36	15	14	-31	50
100	910	True	R_6IbgRPDYy5lURD5	anonymous	EN	-33	-48	-48	-40	-47	-45	-24	-30	-46	-8	-45	-46	-31	-45	43	17	47	-23	47	-48	43	-8	35	-31	Strongly Democrat	-4	25	23	6	32	1	-30	-48
100	1365	True	R_6hygMsDGUhq5nGd	anonymous	EN	-6	-38	-38	-38	-37	-31	0	-37	-22	0	-38	-13	-16	-14	28	-19	29	-24	11	-33	21	-16	-22	-31	Independent/Undecided/Other	-16	21	10	10	26	-21	-27	-30
100	839	True	R_5R4Wy7FqcVgnfcR	anonymous	EN	-21	-29	-44	-29	-36	-8	-35	-9	-43	0	-43	-45	-43	-25	41	-43	29	-46	-33	-45	14	8	-13	-44	Lean Democrat	-21	21	25	-10	31	-31	-26	-36
100	573	True	R_5wjoKeei9gCmLlq	anonymous	EN	-26	-31	-24	-18	-41	-14	29	-30	-23	-31	-28	-26	-19	-36	28	-29	25	-31	24	-35	13	19	18	-31	Lean Democrat	-20	-10	-23	-30	-22	-33	-32	-37
100	1634	True	R_6snpBEaFdAFsD7a	anonymous	EN	-13	-40	-50	-33	-49	-42	-8	-8	-35	6	-38	-50	-34	-42	42	-6	37	-50	40	-50	18	34	43	-35	Independent/Undecided/Other	-27	5	5	-15	33	-5	-50	35
100	743	True	R_67m3IcJSdQ22FGj	anonymous	EN	28	22	22	37	-24	29	25	-15	43	39	-28	15	22	23	-11	34	-22	24	34	8	27	44	26	-10	Strongly Republican	42	13	14	-11	29	12	35	31
100	1221	True	R_6psBYUQrNdDtRSz	anonymous	EN	-25	-41	-48	-35	-50	-31	-27	-32	-18	-21	-36	-47	-21	-29	38	-14	35	-50	15	-50	34	14	24	-41	Lean Democrat	-22	26	30	-10	28	5	-41	-46							-42	16	26
100	1746	True	R_6msjHsJOhJW7PIu	anonymous	EN	6	1	0	0	-37	-32	-37	34	-34	38	-34	-22	33	-22	41	35	39	-20	35	-49	-13	-39	20	20	Independent/Undecided/Other	-31	-21	-32	-41	17	18	10	10
100	1410	True	R_3V7mZryUF5yFUZ9	anonymous	EN	-1	-33	0	-32	0	36	21	16	-13	11	-46	29	15	-43	36	-12	22	-46	15	-50	-32	0	-50	-45	Independent/Undecided/Other	0	0	0	0	0	0	0	0				-49	-41	-42				-30	33
100	1585	True	R_1NKGsCMoa2wQ5J9	anonymous	EN	-21	-32	-36	-33	-29	-24	-18	-4	-50	-4	-30	-50	-31	-36	18	-27	50	-28	23	-37	31	-10	-17	-34	Lean Democrat	-14	0	21	12	37	-24	-24	-38
100	727	True	R_1JsGYy26aArCMZg	anonymous	EN	11	-4	-12	23	14	-6	24	35	15	6	10	19	-7	36	18	24	13	6	7	10	-5	-8	-7	6	Lean Republican	-19	-7	-13	-19	9	10	11	20	-47	-10	8							-48	7
100	1094	True	R_3whOmpoAHqNtOOL	anonymous	EN	-26	-45	-49	-30	-49	-44	-1	-46	-30	-28	-31	-47	-37	-45	9	36	30	-47	23	-48	14	12	2	-36	Strongly Democrat	-21	18	27	31	34	-17	-47	-21
100	1387	True	R_3pEk1RQDVGKVt7D	anonymous	EN	-16	-50	-50	-50	-50	-50	14	-32	-50	-28	0	-50	50	-50	50	-26	17	-50	0	-50	50	0	50	-41	Lean Democrat	-40	31	42	42	50	0	-23	-28	-50	50	50
100	1052	True	R_5szSp8fL696FIFK	anonymous	EN	4	3	-14	-9	-23	-11	18	12	0	11	-12	9	10	0	19	19	19	-2	19	-21	12	12	-15	2	Independent/Undecided/Other	-29	-11	-12	-14	26	5	11	10	-29	19	26							-20	21
100	958	True	R_7jSRMeUu2N8C8lE	anonymous	EN	-16	-18	-23	12	-37	9	10	0	-12	0	15	-9	-19	-13	11	-10	16	-50	10	-50	5	5	0	-18	Lean Democrat	-15	13	3	3	15	-11	-2	-4
100	759	True	R_6nrvD2UcxPjKijx	anonymous	EN	16	-20	30	30	30	-32	-10	-17	-26	-30	-30	30	-22	-38	32	-7	33	16	30	5	-13	13	22	-19	Independent/Undecided/Other	-17	7	-20	-20	15	4	-27	-32							-13	17	18
100	534	True	R_1uqAnpo2ZRyxjvJ	anonymous	EN	-10	-26	-28	-9	-36	-25	24	6	-25	25	-30	-36	-18	5	25	6	40	-38	9	-34	19	-17	16	-11	Strongly Democrat	-27	-4	7	-5	31	-9	-14	-24	-28	13	20							-30	30
100	802	True	R_50T17jIvpjwJu2X	anonymous	EN	-50	-50	-50	-50	-50	-33	-50	-50	-49	-28	-50	-50	-50	-50	32	-26	47	-50	45	-50	50	0	-49	-50	Strongly Democrat	-41	33	49	49	50	-50	-50	-50
100	712	True	R_5CpVOjK4jm2DC49	anonymous	EN	-3	-9	-35	-31	-17	-16	-1	-1	0	0	-15	-7	-20	14	30	-12	50	-50	2	-41	13	-1	6	-23	Independent/Undecided/Other	-26	11	8	7	28	0	-7	-11
100	1274	True	R_6dT7Ibtf3OXuCtA	anonymous	EN	35	37	38	36	40	8	23	40	7	15	23	37	6	36	8	23	-20	10	-8	50	-50	5	-15	41	Lean Republican	-32	-23	-35	-33	16	-9	-10	-19	-34	-32	-46							-20	-11
100	962	True	R_3kAk5foiTmlRCye	anonymous	EN	-30	-36	-48	-43	-48	-26	-46	-46	-48	-38	-43	-48	-40	-47	8	-28	46	-48	43	-46	23	0	-31	-43	Lean Democrat	-21	24	22	21	41	-31	-41	-40
100	1046	True	R_7qjs3tRaV4O8pGN	anonymous	EN	-34	-30	-25	-26	0	-27	0	-28	-13	-32	-9	0	-33	-22	16	12	17	0	-11	0	7	13	-34	0	Lean Democrat	-28	23	32	28	35	-12	-31	-24
100	1055	True	R_7AWiblVzKr5SWDp	anonymous	EN	9	9	-2	-1	-7	8	7	30	0	8	4	6	-3	9	-4	5	-4	-5	0	-13	0	5	-12	21	Independent/Undecided/Other	-20	4	-19	-21	21	16	25	24				-42	-30	-23				-25	-8
100	2127	True	R_1aFDIPqlEE1EU5r	anonymous	EN	0	-39	-45	22	-33	-50	-17	-34	-23	-14	-40	-28	-1	-34	40	1	50	-50	0	-50	-19	-12	1	0	Independent/Undecided/Other	-24	-19	16	-18	39	-37	-34	-50
100	714	True	R_30qqU77onEQsHaF	anonymous	EN	28	27	8	43	42	25	26	41	17	12	22	22	13	15	-11	7	-10	-6	5	10	-15	15	-15	13	Lean Republican	-10	-7	-26	-22	-1	20	10	9	-16	-16	-16				-11	-20	-15
100	1033	True	R_1QicD2gjZ99YtDa	anonymous	EN	10	-23	-21	50	-50	20	31	-19	17	19	-28	-38	-14	-17	50	-14	38	-50	50	-50	-29	7	12	-27	Lean Republican	-29	32	26	8	37	29	21	26	-50	-35	-45				-30	18	18
100	866	True	R_6lEwwVO8cXBvFVn	anonymous	EN	34	49	39	36	48	11	23	47	31	26	47	0	47	42	0	23	-4	-45	-22	36	-41	0	-50	50	Lean Republican	-32	-42	-43	-50	35	22	32	32
100	1204	True	R_1kiBnnby6Kyc7OZ	anonymous	EN	-38	-34	-40	-38	-50	-25	0	-12	-35	-20	-23	0	-35	-36	31	0	42	0	-33	-50	25	25	-24	-25	Strongly Democrat	-31	31	31	32	29	-25	-33	-37
100	1223	True	R_1YjbcTcEFQtM6ul	anonymous	EN	50	-34	-50	-27	-44	50	36	25	11	22	-31	24	30	20	21	19	17	23	23	43	-50	25	26	28	Strongly Republican	49	-23	-29	-24	42	40	29	34				35	28	34	30	45	41
100	1229	True	R_5MNaKv1MuPVkFuT	anonymous	EN	-26	0	0	0	0	0	0	0	0	0	0	0	0	0	0	0	26	0	26	-48	-26	0	26	-26	Strongly Democrat	0	15	25	36	1	-17	-41	-46				0	0	0
100	998	True	R_14EOMQOmuA5vNCN	anonymous	EN	-31	-39	-50	-50	-50	-41	-42	-32	-41	-24	-32	-50	-42	-50	32	-43	50	-50	41	-50	35	12	13	-50	Strongly Democrat	-1	-20	19	21	2	32	33	17
100	1616	True	R_7B3PhyUejaUdcqQ	anonymous	EN	-9	-13	-31	-27	-40	15	-25	15	-11	8	10	-25	15	-14	15	-18	24	-25	10	-45	20	6	-43	-7	Lean Republican	-33	10	10	-10	20	7	11	-14				-47	-10	-10	-44	-9	-44
100	1158	True	R_5Mb5vtmNzFYKyed	anonymous	EN	-31	-48	-48	-42	-50	-37	20	-42	-31	-20	-42	-50	-42	-47	36	-16	44	-50	25	-50	27	5	30	-47	Strongly Democrat	-37	40	35	30	31	-39	-49	-45
100	1950	True	R_6sc4e5200CKcqc6	anonymous	EN	-2	-35	-28	0	-27	1	18	14	0	27	2	-35	20	2	-5	12	-3	-33	-15	-42	-12	16	-41	-15	Independent/Undecided/Other	-25	30	-23	-22	27	30	-22	-23
100	1218	True	R_5VJcEz6uhTziLfz	anonymous	EN	-50	-15	-41	-33	-45	-46	-48	-43	-45	-45	-43	-32	-45	-30	50	-49	50	-30	42	-47	21	-40	9	-33	Independent/Undecided/Other	25	-23	-41	-42	31	-28	-26	-34				-34	-35	-34	-28	12	13
100	1510	True	R_7fJ8EqvajqCGkrw	anonymous	EN	13	6	35	42	32	17	16	35	5	6	29	9	31	18	-27	0	-15	20	13	16	-50	38	-20	13	Lean Republican	11	-12	-39	-35	12	12	15	10	-28	-35	-29	-44	-39	-50				-22	-13
100	1408	True	R_31NSAUny5T71SRb	anonymous	EN	-9	-18	-36	-9	11	-7	-7	-11	11	7	-10	5	-7	0	9	8	24	0	7	6	11	0	-15	-7	Independent/Undecided/Other	-6	-5	4	-5	5	-9	-7	-7
100	1141	True	R_33WvUTFJULpWRr6	anonymous	EN	16	50	-3	19	-2	15	-14	38	11	27	-1	-47	-17	18	10	-2	39	-35	16	-29	-50	-42	-26	41	Independent/Undecided/Other	-25	-21	-36	-40	8	-26	-26	-36							-12	-7	-5
100	1136	True	R_7q4SUpyCmlddTHJ	anonymous	EN	0	0	-31	0	-32	-33	0	31	-32	24	0	-31	-1	-31	50	0	50	-50	32	-50	0	21	-50	-20	Independent/Undecided/Other	-19	0	-20	-20	30	0	0	-21
100	2296	True	R_3eGZwaSk9xceyiJ	anonymous	EN	-27	-37	-42	-19	-42	-20	-37	-37	-9	11	-31	-41	-33	-11	36	-20	35	24	-19	50	-24	1	-17	50	Lean Democrat	-22	12	20	-10	32	-21	-37	-46
100	672	True	R_6gYgmGJ6NXnIFRn	anonymous	EN	25	5	-20	17	-17	-9	40	27	14	38	19	17	24	37	22	41	16	-10	19	-21	12	27	15	14	Lean Republican	-20	14	-16	-24	15	8	21	11	-38	-39	-42							-33	-20
100	994	True	R_7t7ye26cQG0zbYB	anonymous	EN	-33	-37	-40	-40	-34	-36	-35	-21	-35	4	-37	-39	5	-42	46	-45	44	-45	43	-46	45	-9	33	-46	Strongly Democrat	-18	-8	21	10	41	-31	-37	-43
100	1218	True	R_6wgZwLjCQEDU8w2	anonymous	EN	-27	-42	-37	-37	-50	-27	14	-1	-38	-2	-31	-50	-41	-44	22	-1	41	-50	-1	-47	41	-9	-1	-42	Lean Democrat	-26	30	31	25	35	-30	-46	-50
100	2006	True	R_7CI2TDoLqhghxvI	anonymous	EN	-38	-37	-34	36	-19	-38	-35	-32	-37	-37	-38	35	-36	-39	39	36	28	-31	29	-31	-29	28	21	34	Strongly Republican	22	-2	-37	-35	-40	35	34	42
100	1538	True	R_67rp9K1lAY40hFo	anonymous	EN	-41	-46	-50	-47	-43	-42	-32	-41	-44	-46	-46	-45	-47	-46	49	16	49	-48	32	-15	47	0	19	31	Strongly Democrat	-21	21	21	21	45	-31	-50	-50							-32	40	20
100	1382	True	R_5UcmhOXsJZ1lIia	anonymous	EN	-42	-45	-50	-42	-48	-39	-26	-36	-43	-20	-47	-50	-33	-42	36	-31	39	-50	40	-48	45	21	35	-44	Independent/Undecided/Other	-21	11	13	8	34	-20	-49	-49
100	3487	True	R_6hT2ivpaM20OUiK	anonymous	EN	-20	-26	-14	15	-36	-23	3	14	19	26	8	-31	-12	-38	14	-11	36	-35	22	-43	15	41	17	16	Independent/Undecided/Other	-18	16	15	16	-18	31	26	22										14	22
100	2847	True	R_6LbuHY6b4d6nwgu	anonymous	EN	27	-7	-8	35	41	29	35	39	30	28	30	28	25	33	-35	24	29	22	-12	37	-45	-23	-36	31	Lean Republican	-36	-24	-34	-29	37	34	32	37							-36	-22	-31	-34	-14
100	1832	True	R_7F3bButPM1JeJcl	anonymous	EN	23	0	0	0	6	50	0	35	6	11	0	-5	9	50	-50	-29	-13	-6	0	6	-50	-10	-50	50	Lean Republican	-50	-33	-50	-50	26	18	22	10				-50	-50	-50				-50	-25
100	518	True	R_7frhu8N4wh3NxcP	anonymous	EN	-1	0	-1	-1	30	0	0	19	0	0	-17	-25	-27	0	-1	0	24	-32	-1	25	-13	0	-1	10	Independent/Undecided/Other	-31	-1	-1	-12	26	0	9	-1				-40	0	0	-32	0	0
100	1802	True	R_5EakrIrg9onQFQB	anonymous	EN	0	2	-20	2	-32	2	15	38	17	16	16	11	27	42	25	14	-34	0	13	-1	0	21	-35	1	Independent/Undecided/Other	-26	-10	10	-31	22	2	-21	-5
100	1929	True	R_6eQmsowqplZmwZN	anonymous	EN	-40	-44	-46	-45	-34	-43	-42	-40	-45	-45	-43	-42	-44	-45	45	-47	46	-45	45	-38	45	34	47	-43	Strongly Democrat	-28	25	34	24	23	-25	-41	-43							-29	31	36
100	1065	True	R_3uNB3MuI6bOeGBR	anonymous	EN	-25	-20	-11	-20	-47	-2	-4	-20	-40	-8	-19	-45	-33	-41	26	-35	20	-45	32	-48	17	-6	6	-5	Strongly Democrat	-19	12	22	15	32	22	-39	-46
100	990	True	R_32Fl1o46S3tjX9g	anonymous	EN	36	25	22	43	35	40	20	40	12	23	31	15	0	30	-30	14	0	0	-7	25	-23	-1	-38	22	Strongly Republican	-32	-30	-30	-28	22	10	20	12				-29	-33	-31	-40	-27	-33
100	917	True	R_7rIfx0W0lp4mQvc	anonymous	EN	17	-1	16	16	19	-12	-8	-4	15	0	-14	13	-13	-1	-12	1	-11	-2	-11	25	-6	-6	-8	-19	Lean Republican	-20	-7	-12	-4	13	8	8	8	-18	7	7							11	3
100	1213	True	R_1EhPFHTMJn8PRSw	anonymous	EN	11	20	14	33	24	18	29	20	11	11	22	20	11	23	-18	24	-24	0	-11	14	-21	-21	-50	0	Independent/Undecided/Other	0	13	-29	-33	17	12	18	24				-50	-50	-50				-49	-39
100	1184	True	R_1PHPie8ToJXQ13C	anonymous	EN	-1	-41	0	0	-43	0	-29	0	0	0	0	16	0	0	0	48	48	21	27	-49	0	-18	-50	-17	Independent/Undecided/Other	-20	23	0	0	34	-29	-16	-25
100	2371	True	R_6VQ0RcsRMAa2Aut	anonymous	EN	-1	18	40	32	12	23	0	36	3	0	0	3	0	0	19	0	15	0	4	19	38	0	0	0	Independent/Undecided/Other	-31	-29	-33	44	37	31	34	0	-13	36	-29	47	-7	-47	-30	-37	-34
100	1318	True	R_6iQelOqyWdhUyw9	anonymous	EN	16	-39	-36	-29	-50	35	9	-7	7	-13	-20	-45	-7	0	-24	-12	13	-47	25	-49	13	40	-45	-43	Lean Republican	-35	16	14	-17	9	9	20	13
100	1433	True	R_56KkuT76cgOali1	anonymous	EN	-12	-50	-50	-50	-50	-24	-50	-49	-50	-12	-25	-50	-50	-46	50	-50	50	-50	50	-50	50	-50	-50	8	Lean Democrat	-24	-50	-39	-41	44	-50	-50	-50
100	955	True	R_7bCGF7PtAnzCOBz	anonymous	EN	15	16	15	-11	-6	13	9	-13	31	21	21	21	-12	18	9	19	5	8	-13	-8	-15	10	16	8	Lean Republican	13	18	-10	16	15	8	24	14
100	776	True	R_3JpBPg3AwNWck4p	anonymous	EN	9	-15	-13	12	23	12	9	-16	19	14	-15	12	-9	19	-15	-12	13	6	14	-9	-13	29	-23	-24	Independent/Undecided/Other	9	12	-8	-10	11	12	18	10
100	738	True	R_5U0i0K3ORcgJ5al	anonymous	EN	3	-7	-10	-16	19	14	-18	9	-9	-12	-12	16	9	22	41	-32	44	-11	11	-14	11	15	28	33	Independent/Undecided/Other	5	11	-12	-15	28	20	12	23				-50	-25	-39	-47	-28	9
100	2849	True	R_6f7Mmvyrw6lXxR0	anonymous	EN	-50	-50	-50	-45	-46	-45	-43	-42	-50	-29	-45	-50	-50	-50	50	-8	50	-50	50	-50	50	-37	41	-50	Strongly Democrat	-32	50	46	47	31	-37	-50	-50
100	945	True	R_1rAEb7z4focd7bU	anonymous	EN	-50	-50	-50	-50	-50	-42	-40	-50	-25	-39	-38	-46	-38	-38	50	-50	42	-50	19	-50	50	23	-42	-50	Independent/Undecided/Other	-24	22	31	26	50	-23	-50	-38										-27	23
100	778	True	R_6ZYYljTiQCm0kmZ	anonymous	EN	23	-13	-5	30	-18	32	7	31	10	-4	-5	0	9	11	-19	28	-31	3	-11	-33	-23	-16	-18	9	Lean Republican	-23	22	-16	-28	5	23	16	11	-32	-11	35							-23	-11
100	905	True	R_7rSFbt96nfAh2ru	anonymous	EN	31	-28	-17	-25	-27	-30	30	-28	-21	26	-34	24	-26	-23	12	-18	39	-45	24	-41	7	-22	-26	-12	Lean Republican	-34	-11	-19	-22	25	14	15	16
100	965	True	R_3Xn5EBO2b3BE6op	anonymous	EN	-6	-15	-28	-20	-20	-15	26	-13	16	22	-16	-29	-17	8	16	8	21	-37	12	-40	20	29	32	-29	Lean Democrat	-29	31	18	19	40	-11	-21	-36	-39	-11	-10	-36	-23	-31
100	837	True	R_3paLA9Se3lOspMu	anonymous	EN	5	-5	-34	38	-50	40	14	32	10	12	-2	-49	-14	-48	-9	22	14	-50	9	-50	-7	10	4	20	Lean Republican	-23	11	5	8	32	10	-13	-15
100	1099	True	R_57HziVWoQNFsZsR	anonymous	EN	18	-23	-1	-12	31	-26	17	-26	-6	-4	0	0	-29	16	12	23	12	1	3	13	0	0	8	-15	Independent/Undecided/Other	-26	15	-19	1	19	-34	-5	-23	-50	-15	-13							-34	12
100	1391	True	R_1HqycCmMYsmtAcP	anonymous	EN	-11	-34	-32	-1	-32	-32	19	0	-34	-2	-34	-30	1	-33	31	31	41	-41	42	-24	21	0	22	-24	Lean Democrat	-21	-10	0	1	32	-1	0	-8
100	2472	True	R_7IiMIx6wG1RfCUO	anonymous	EN	-39	-37	-37	-40	-38	-39	-40	-37	-40	-37	-39	-38	-38	-41	24	25	35	-44	35	42	-35	-36	-36	-36	Strongly Democrat	-28	31	31	30	35	-21	-42	-41
100	837	True	R_1B9FQaDCN4oWnrQ	anonymous	EN	7	-36	0	5	0	-31	-12	-25	-30	10	-27	-2	-17	-20	13	-13	34	-18	-26	-5	-5	-6	5	-25	Independent/Undecided/Other	-27	15	14	12	32	3	15	-3
100	2603	True	R_6icHyzwOz4W1QbL	anonymous	EN	42	40	44	42	36	34	43	42	42	44	45	43	36	42	37	34	45	34	35	-28	33	35	42	35	Strongly Republican	30	36	28	22	38	37	42	41
100	1258	True	R_1jZ26ZOy0RZE381	anonymous	EN	2	0	3	5	0	0	3	0	3	3	0	0	0	4	16	0	37	0	-17	-50	-22	-12	-22	16	Independent/Undecided/Other	10	0	0	2	0	0	0	0
100	1765	True	R_5PMVatcQ9dDPbMZ	anonymous	EN	15	-37	-36	-37	-35	-5	13	-6	24	19	5	-34	10	-37	-7	15	9	-42	-7	-42	39	8	-20	-16	Lean Republican	-25	26	21	-20	25	-7	15	-20	0	27	25							-38	-10
100	717	True	R_6fjF4eAqtIHOtck	anonymous	EN	-12	-20	-32	-50	-12	-33	-33	41	-20	-34	-46	17	-38	-20	36	31	37	8	32	8	39	15	31	34	Lean Democrat	-22	3	6	-6	36	-17	-19	-25	-25	-12	-8	-50	-36	-37	-30	27	32	-21	29
100	1593	True	R_1Qn62sdBh6EfL3Z	anonymous	EN	34	27	30	16	27	35	35	37	36	24	37	21	27	32	-22	23	33	-16	24	-19	-18	17	-17	23	Lean Republican	-36	-19	-25	-21	29	38	38	38
100	1186	True	R_1YDkn527GOfthxc	anonymous	EN	-33	-37	-34	-34	-34	-31	17	-34	-34	-1	-35	1	-26	0	33	-24	35	-33	31	-37	33	10	5	-39	Strongly Democrat	-17	2	17	15	38	-29	-27	-32	-35	17	33	-30	1	2	-34	26	29
100	1368	True	R_1EmLKSY39MumrUq	anonymous	EN	-33	-13	-27	-33	32	-1	25	16	-19	3	-11	21	-20	-21	28	-26	20	-50	-20	-32	30	25	17	-25	Strongly Democrat	-16	19	14	-16	29	-28	-43	-45
100	743	True	R_1xYuNLqlqdEzZ4V	anonymous	EN	1	22	28	43	27	-4	-8	-18	-22	12	-20	-14	-18	-11	25	-3	32	2	15	18	-28	26	13	-31	Strongly Democrat	-16	22	23	20	32	-18	-47	-47
100	1093	True	R_7foF7Bwlo6lY1pD	anonymous	EN	-35	-18	-50	-26	-50	-21	-26	-17	-15	12	-21	-50	-24	-22	17	-26	33	-50	-21	-50	5	11	-6	-10	Lean Democrat	-21	-12	-12	-11	27	-9	-32	-41
100	1097	True	R_7KdVG5b6kulEoYV	anonymous	EN	-13	-27	-43	-25	-43	-27	-10	-22	0	0	0	-46	0	0	32	-21	28	-50	32	-50	10	14	0	-25	Lean Democrat	-6	0	0	10	7	-4	-42	-50
100	822	True	R_5KrNr93zkwhXqry	anonymous	EN	-34	-36	-28	-29	-24	-27	17	-21	-35	18	-20	-35	-35	-29	-41	0	26	-40	5	-34	30	26	17	-37	Lean Democrat	-32	10	15	15	33	-17	-38	-42							-34	17	21	-31	12
100	614	True	R_3PnqPMByrImWdu0	anonymous	EN	15	0	-32	38	0	40	38	41	40	25	27	0	0	16	30	32	-36	-34	-13	-38	0	43	-40	-42	Independent/Undecided/Other	0	-22	-42	-33	0	9	-27	-34				-50	-50	-50				-50	-19
100	882	True	R_17fD6THZ4h3515y	anonymous	EN	-13	-38	-48	-38	-47	12	8	11	-29	18	-19	-50	-32	9	0	0	41	-50	50	-50	15	25	15	-50	Lean Democrat	-21	28	22	11	50	-36	-41	-50				-40	-29	-50
100	1890	True	R_6FfEZrKXMk7FY5Q	anonymous	EN	-31	-43	-46	16	-48	-41	-10	-43	-33	-4	-46	-38	-19	-46	46	10	47	-45	42	-47	30	40	22	-43	Strongly Democrat	-33	30	33	30	32	-31	-42	-49
100	1186	True	R_3nTk7e1V0aA9uo2	anonymous	EN	-22	0	0	35	14	-26	-23	7	-43	0	-47	0	-30	-46	50	33	50	-30	42	-37	-2	-2	25	-1	Strongly Democrat	-29	31	24	20	44	-47	38	-49	-1	-35	-41							-41	42
100	1674	True	R_6pmngeZKw4XpASY	anonymous	EN	-2	-31	-32	-9	-39	-12	-22	-16	-11	13	-19	0	-26	-17	31	15	36	-29	-13	-50	22	22	11	-28	Independent/Undecided/Other	-30	11	14	16	29	-10	0	0
100	893	True	R_69sODLaMLmGnY2l	anonymous	EN	-26	-31	-27	-50	-31	-33	-40	-34	-30	-42	-42	-50	-50	-50	45	-44	38	-50	5	-45	29	17	37	35	Lean Democrat	-35	24	39	35	36	-29	-33	-25	-31	-22	-20	-50	-50	-50				-28	9
100	948	True	R_1EbxVo8r4Ep6rK1	anonymous	EN	-35	-46	-49	-34	5	-17	-29	-38	-37	-17	-18	-22	-40	-47	38	-47	42	-50	50	9	47	32	8	-43	Lean Democrat	-35	34	34	29	38	-30	-40	-44	-31	39	41				-33	32	27	-31	41
100	1152	True	R_5OMx3T7f1LIPtkt	anonymous	EN	-3	-34	-37	-29	-17	-12	8	6	-13	6	8	-26	-14	11	28	13	-14	-38	24	-33	-32	-15	-22	-26	Independent/Undecided/Other	-44	-43	-7	-27	50	-13	-16	-15	-34	-11	8				-13	8	8	-22	10
100	1474	True	R_3Z0KeKeohS1vKlr	anonymous	EN	-30	-33	-34	-34	-41	-34	27	-31	-34	-33	-33	43	-42	-46	33	-23	50	-50	-27	-50	27	27	0	-31	Independent/Undecided/Other	-22	21	22	17	35	-32	-46	-46	-42	0	0
100	911	True	R_6sSeQ7Ruv9T6GHk	anonymous	EN	-50	-50	-50	-50	-50	-50	-50	-50	-50	-46	-50	-50	-50	-47	50	-50	50	-50	37	-50	50	-41	20	-50	Strongly Democrat	5	-20	22	-15	39	-32	-48	-48
100	971	True	R_5FW1X8dbw4HmVHY	anonymous	EN	21	50	-50	50	-50	50	50	50	-50	50	50	-50	-50	50	-50	-1	-50	-50	-50	-50	-50	0	-50	0	Lean Republican	-20	-20	-50	-50	-20	22	42	21
100	2323	True	R_5ZBPGq3MD5q1Tnq	anonymous	EN	-26	-33	-21	-8	-42	-28	-50	-39	-37	-7	-50	-5	-24	-38	36	-45	45	-31	38	-42	11	20	20	-35	Independent/Undecided/Other	-31	-8	12	-22	36	-33	-41	-36
100	646	True	R_1UWBoIF2hmKWFu9	anonymous	EN	-1	-24	-24	-25	0	-11	12	13	-24	0	-15	0	11	17	-10	-10	17	0	0	0	25	11	-21	0	Independent/Undecided/Other	-20	0	-2	-19	30	-2	-13	-21	0	0	0	-18	-23	-24
100	2334	True	R_3QyXDvG7nlEuvUR	anonymous	EN	-9	-14	-15	30	19	-9	20	-14	21	-20	-14	-31	-10	-15	20	10	21	-19	26	-19	-9	14	-19	-19	Lean Democrat	-11	11	10	11	31	-21	-10	-30
100	933	True	R_5dF0OsC0L0u3PMX	anonymous	EN	-19	-36	-50	-44	-47	-36	18	-17	-27	-21	-46	-47	-21	-47	20	-12	45	-50	-13	-46	18	2	20	-47	Strongly Democrat	-36	31	17	20	33	-20	-41	-44
100	1043	True	R_34ARTnqax0mKZp5	anonymous	EN	-50	-50	-50	-50	-50	-50	-50	-50	-50	-42	-50	-50	-50	-50	45	-44	43	-50	32	-50	46	-2	33	-35	Lean Democrat	-10	14	16	10	32	-18	-43	-48
100	705	True	R_5gd060G2Ibrkm4T	anonymous	EN	16	-19	-33	8	11	-26	28	-13	10	24	7	-17	18	18	-12	-34	-18	11	26	13	10	35	9	15	Strongly Republican	24	-17	7	-15	8	27	18	17				-24	18	13				-12	12
100	1107	True	R_3v0iq1WZkpfCHzX	anonymous	EN	-1	0	0	36	0	12	8	35	-7	20	13	17	-10	22	-14	-14	-30	-38	-7	0	-36	7	-36	17	Independent/Undecided/Other	-27	0	-23	-34	16	-1	5	4	-33	-33	-46
100	1141	True	R_7gqIEnb2paWWOF4	anonymous	EN	35	43	32	41	-37	40	-11	7	0	13	37	-43	17	34	-37	42	-43	-42	24	-43	-45	-15	-35	44	Lean Republican	-36	-21	-25	-27	42	29	26	26	31	42	44				-36	-29	-41
100	1196	True	R_6U5vNo7BnqwRh7a	anonymous	EN	12	-14	-14	-14	-16	12	25	27	-16	17	-13	15	-17	-14	9	13	21	14	19	-27	6	15	-15	-8	Lean Republican	-20	-15	-20	-22	19	11	-8	8
100	749	True	R_6ZCSarywcUXRgy6	anonymous	EN	-27	-26	-34	-25	-33	-22	8	-9	-12	-18	-15	-31	-28	-29	23	25	33	-29	17	-40	23	17	28	-37	Strongly Democrat	-14	31	25	24	26	-22	-32	-37
100	832	True	R_7wnUcaP8CN1uoAb	anonymous	EN	7	1	-43	-46	-18	-41	40	31	-17	0	25	-49	-47	-47	35	50	-16	-47	46	-42	50	44	43	-39	Lean Republican	-31	17	10	12	50	-21	11	0
100	1482	True	R_7j84vUR1V36oeri	anonymous	EN	-37	-46	-50	-41	-45	-34	-35	-28	0	0	-36	-35	-29	-32	22	-40	31	-36	0	-42	30	8	12	-36	Strongly Democrat	-26	9	14	12	25	-34	-40	-44				-43	10	6	-18	3	4
100	1727	True	R_5pl3q0n253jmpV0	anonymous	EN	-1	-43	37	50	47	0	0	0	0	0	-23	-42	16	16	18	-34	29	-50	39	-50	-50	-50	-49	0	Independent/Undecided/Other	-1	0	24	0	0	-27	14	1
100	1265	True	R_6siQpvQUL29KRZL	anonymous	EN	-27	-20	-18	-8	-43	-43	-41	-32	-8	-17	-12	-29	-21	-5	20	-26	11	-50	16	-46	7	20	-1	-23	Strongly Democrat	-29	31	28	36	38	-30	-38	-42
100	1017	True	R_73e5o1tKc8DBl8e	anonymous	EN	5	4	3	4	3	9	5	7	6	4	9	8	10	5	32	8	41	2	9	-49	5	10	-50	9	Independent/Undecided/Other	-34	17	-14	-19	34	17	-14	-16	-35	2	13							-32	-15
100	1072	True	R_3dQiEeNbhhCxtEr	anonymous	EN	-42	-42	-16	-17	-36	-38	-2	-37	-1	-3	-38	-3	-38	-38	22	-4	36	-50	37	-43	21	21	13	-47	Strongly Democrat	-31	32	21	23	42	-31	-42	-42
100	1219	True	R_3fvwIdde9yA8ZNa	anonymous	EN	30	34	45	45	39	31	36	11	35	9	32	35	30	15	-41	31	-35	11	-30	44	-38	4	-35	-40	Strongly Republican	-31	-31	-50	-41	29	36	35	35
100	2506	True	R_1wyigjGLInuC2Wl	anonymous	EN	21	0	-10	-14	0	-13	20	13	14	-9	-13	-6	10	11	25	-4	19	6	11	-24	17	23	14	20	Lean Republican	20	7	11	-14	17	23	16	17
100	1702	True	R_6wn9SO4Sjoetnbe	anonymous	EN	23	35	33	36	10	37	38	33	36	29	32	39	29	33	-47	-37	-49	-47	5	-50	-50	40	-50	14	Lean Republican	-35	-31	-41	-27	27	35	23	24
100	877	True	R_3LY7ISegJkzDRyt	anonymous	EN	-12	-5	-4	-3	-5	-6	-3	-3	-5	-6	-3	-4	-2	-5	-7	-7	-4	-4	-4	-5	-5	-5	-5	-5	Independent/Undecided/Other	-21	11	32	32	27	-19	-22	-19
100	1176	True	R_3rqdfPC10Y4cqC5	anonymous	EN	-31	-44	-31	39	-50	-45	0	-45	-43	-37	-34	-45	-42	-50	46	34	50	-50	48	-50	-44	30	21	-50	Strongly Democrat	-20	40	41	42	41	-40	-41	-42
100	1242	True	R_1Zluqb5baPPVQjf	anonymous	EN	-40	-49	-20	-28	-33	-43	-20	-45	-41	-45	-49	-30	-48	-47	41	8	48	18	47	-48	33	48	-43	44	Lean Democrat	-10	31	42	31	42	-32	-41	-46
100	3206	True	R_6jkY05BvKrAS5ur	anonymous	EN	-50	-41	-40	-41	-42	-45	-46	-39	-47	-43	-47	-41	-46	-42	41	-49	47	-28	43	-48	39	-35	42	-48	Independent/Undecided/Other	-23	0	-22	-35	39	-3	-46	-45	-27	47	46				-38	43	46	-38	46
100	777	True	R_3pAid7oiDolyysN	anonymous	EN	-11	-50	-50	-50	-50	-15	14	-42	-1	0	-10	-50	-50	-15	27	16	-43	-50	-35	-50	50	50	-50	-50	Lean Democrat	-24	6	10	-10	41	-39	-46	-50
100	1062	True	R_35Ef91DhhDzUCPm	anonymous	EN	-41	-46	-46	-47	-46	-47	-47	-46	-46	-47	-47	-47	-47	-46	50	-50	45	-45	17	-46	37	30	15	-41	Lean Democrat	-1	13	-2	5	45	-41	-46	-46
100	1088	True	R_3wmfJWlGJR5p1mX	anonymous	EN	-17	-34	-23	-9	-33	-4	-5	-4	-25	0	-31	-10	-29	-30	16	-7	24	-37	18	-41	12	-3	-2	-37	Lean Democrat	-6	-2	8	-8	31	-31	-27	-34
100	1543	True	R_5ewh41sk2qJRfAB	anonymous	EN	-11	-41	-40	-6	-46	-32	-6	8	-10	-4	-12	7	-12	-30	7	-14	17	-5	4	-46	1	11	-42	-19	Independent/Undecided/Other	0	9	22	15	46	-15	-25	-26
100	1812	True	R_7FIzXxXXwTTq7GY	anonymous	EN	-5	-38	37	38	40	-33	-26	-23	0	0	-29	31	-39	-26	37	25	41	30	28	40	16	17	16	2	Strongly Democrat	-31	13	17	17	32	1	-20	-26										-32	24
100	937	True	R_6r18RFGaj8ebFuE	anonymous	EN	10	7	5	5	6	5	3	-1	5	1	-1	6	-1	0	17	15	21	5	11	-34	15	6	-4	-16	Independent/Undecided/Other	1	12	9	9	-8	-6	-2	0							0	4	12	2	18
100	1358	True	R_12Lnqz47kEi2Dqi	anonymous	EN	-20	0	-46	-25	-41	-16	3	-26	-42	-6	-44	-48	-49	-15	10	28	47	-30	47	-28	0	14	29	-13	Strongly Democrat	-32	13	19	14	42	-18	-44	-49							-44	33	35
100	868	True	R_1NBpJuHp0LqBS2l	anonymous	EN	-5	-14	-17	19	-3	-5	-20	7	-7	7	19	-19	30	13	-10	-2	-12	-21	-22	-29	-8	29	-39	-21	Independent/Undecided/Other	-31	-1	-25	-30	6	-3	13	-26
100	731	True	R_3h3gqqj8Kl16xAi	anonymous	EN	-50	-48	-48	-48	-50	-48	-50	-35	-50	-36	-50	-48	-47	-49	45	-47	49	-50	48	-50	27	34	25	-34	Independent/Undecided/Other	-9	11	-21	-32	39	-20	-42	-42	-41	-10	-30	-28	-35	-36	-39	16	18	-28	44
100	1411	True	R_6He4hZz0U8MiRU8	anonymous	EN	-25	-40	-27	-33	-41	0	-40	-41	-40	-39	-4	-45	-46	-41	8	-23	32	-40	38	-43	17	37	19	-13	Strongly Democrat	-21	23	22	7	31	-26	-41	-40
100	739	True	R_17J1XxEJlvkQ27D	anonymous	EN	3	-10	-22	-25	-21	-25	26	26	15	-9	-8	21	-12	5	-18	12	41	-34	45	-43	-49	34	-50	-22	Lean Democrat	-11	12	20	20	32	-26	-29	-29
100	981	True	R_7NwidSBnexfRDa7	anonymous	EN	-46	-38	-44	-40	-40	-37	-21	-37	-38	-27	-37	-18	-49	-36	29	-24	39	-40	9	-50	50	-32	-31	-46	Strongly Democrat	-16	20	12	32	48	-21	28	-34	-27	32	38
100	1121	True	R_7Qnc1qRxQUakQ1c	anonymous	EN	-49	-50	-50	-45	-50	-47	-45	-40	-50	-43	-50	-48	-50	-50	50	-39	50	-50	44	-50	29	20	26	-49	Strongly Democrat	-37	45	40	43	37	30	-50	-50							-50	49	-50
100	794	True	R_3WvWlBUg5wvyIEz	anonymous	EN	-3	-39	-31	-19	-18	-29	-21	-25	-27	21	-34	-43	-39	-26	33	-32	40	-47	44	-40	38	-30	35	-42	Independent/Undecided/Other	-34	23	27	28	37	-27	-30	-27				-32	-35	-28	-50	37	44	-30	25
100	1009	True	R_3V2NcIrjBFvYkPn	anonymous	EN	1	20	41	31	50	12	0	50	36	-5	34	38	32	50	17	16	50	-28	-14	-49	-33	0	0	32	Independent/Undecided/Other	0	-30	-28	-31	0	5	0	0				19	-14	-12	-34	-9	-12
100	812	True	R_7QZZugSxS3o5UvD	anonymous	EN	-13	-20	-37	-30	-35	-14	-7	-11	14	17	-46	-50	-31	-17	25	6	17	-50	-6	-50	22	32	9	-13	Lean Democrat	-35	11	10	13	31	-20	-19	-20
100	650	True	R_3Ehr3mnTADejSnn	anonymous	EN	2	8	12	13	-15	17	9	13	10	13	10	8	11	14	21	7	5	-8	10	-40	-13	7	-17	24	Independent/Undecided/Other	-13	12	16	21	21	35	15	0
100	1560	True	R_7bJ1Ph3O4I9K1H0	anonymous	EN	-50	-50	-50	-50	-50	-50	-50	-50	-50	-50	-50	-50	-50	-50	50	-46	50	-50	50	-50	50	41	40	-50	Strongly Democrat	-13	30	14	14	44	-38	-50	-50				-50	49	50
100	808	True	R_1OZ3V9oFfgdUGdy	anonymous	EN	-42	-47	-44	-39	-1	-39	21	-47	-48	28	-48	-48	-49	-32	50	-40	44	-50	36	0	13	-45	18	-46	Strongly Democrat	-26	36	24	10	36	-26	-37	-38	0	0	0	-11	-43	-49				-42	44
100	879	True	R_3wRihxbbVrsEIv4	anonymous	EN	-8	-22	-8	-4	-30	-7	15	-6	-20	-13	-32	-7	-36	-26	9	10	25	-28	15	-30	2	10	15	-20	Independent/Undecided/Other	-26	7	11	-14	13	-7	11	-16
100	1358	True	R_50VoWMZZCIr1nVv	anonymous	EN	32	15	26	38	-15	29	13	40	-2	21	14	17	42	-30	25	36	47	38	20	-33	30	39	-23	-32	Strongly Republican	23	-18	-31	-14	35	30	21	41	-14	-22	29				30	22	37
100	1551	True	R_7DO0qA272xVnP1z	anonymous	EN	-50	-41	-50	-41	-50	-50	-50	-38	-32	-23	-41	0	-50	-50	50	18	40	0	23	-50	50	50	18	-50	Strongly Democrat	-29	-50	32	50	46	-18	-45	-50	-50	-50	-50	-46	-37	42
100	1436	True	R_2RFa66tb0K6ux3j	anonymous	EN	6	-16	-2	23	33	23	12	22	-2	4	-9	-1	-26	-1	-22	8	20	-18	14	35	12	23	-21	-13	Independent/Undecided/Other	-28	-1	-4	-4	39	-10	-12	-15							-38	-23	-30	-40	5
100	1434	True	R_7xQxZi7ln2ynamW	anonymous	EN	-42	-47	-45	-47	-46	-19	-40	-45	-47	-46	-47	-2	-46	-42	10	-13	-37	-36	17	-50	39	38	-50	-43	Strongly Democrat	-31	41	34	42	45	-39	-39	-37
100	1405	True	R_3m2iABZcyoDm4nr	anonymous	EN	33	27	38	34	37	41	41	33	40	35	36	43	39	40	50	50	37	42	41	50	-50	34	0	37	Strongly Republican	50	-3	20	15	18	38	31	37	-5	-50	40
100	863	True	R_3EyfYoGCsyvOAIx	anonymous	EN	1	-24	0	21	-1	-1	15	-2	21	-2	1	-20	-19	-1	27	-3	31	0	26	-3	-2	22	3	-29	Independent/Undecided/Other	2	-30	-26	-28	26	-19	-28	-1
100	2655	True	R_7jDhaDKDeWuU6hx	anonymous	EN	-31	-44	-43	-44	-50	-17	0	-46	-19	-16	-32	-50	-28	-22	38	-13	26	-50	0	-50	40	40	-28	-37	Independent/Undecided/Other	-31	32	33	26	41	-31	-46	-45
100	865	True	R_7daU4g9zt0bDiih	anonymous	EN	-22	-8	-6	32	-21	-15	-20	9	-11	-16	-10	14	-22	-37	30	28	29	-5	7	-35	-33	19	-8	9	Strongly Democrat	-21	33	21	23	35	-34	-32	-31				17	15	-7				-20	31
100	1512	True	R_6aFonjw7F5hkMG5	anonymous	EN	-28	-41	-42	-42	-50	-34	0	-43	-37	0	-41	-45	-43	-30	50	-31	39	-42	35	-50	37	14	28	-23	Lean Democrat	-24	21	23	22	41	-47	-31	-31	-31	29	25	-35	15	11	-29	28	25	-37	31
100	2294	True	R_3JlWpZOPm028PYJ	anonymous	EN	-39	-48	-47	-30	-48	-46	12	-40	-39	-30	-48	-48	-46	-41	43	-21	46	-48	43	-50	13	40	9	-45	Strongly Democrat	-21	32	42	41	28	-8	-42	-42							-32	38	40	-11	46
100	1003	True	R_5M6vl7luW7utNUG	anonymous	EN	-20	-50	-17	0	50	-36	0	-50	0	0	0	0	-50	0	50	0	18	0	0	10	50	0	0	45	Independent/Undecided/Other	-36	0	20	0	30	0	0	0	-32	0	0	0	0	-16
100	1489	True	R_7y2wQ5CRzurJYI9	anonymous	EN	3	0	28	22	35	14	25	35	3	15	26	-14	-15	30	-14	24	20	-18	0	37	-41	0	-23	15	Strongly Republican	0	-21	-19	-30	33	26	43	36
100	1320	True	R_61uT7rmwMDTZ9Fa	anonymous	EN	-36	-37	20	18	18	-37	21	-28	-38	-30	-32	-20	-38	-26	36	-36	44	-40	40	-43	-38	-41	33	-38	Strongly Democrat	-38	26	41	41	42	-30	-40	-31
100	1418	True	R_5GTQPVLQPEc5bFV	anonymous	EN	27	34	50	29	-1	-50	1	13	-40	1	-38	12	-36	-35	50	-37	50	29	50	0	-43	-5	-24	-50	Lean Republican	-16	-2	11	9	28	14	31	19	-47	-8	-11	-32	-10	1
100	1062	True	R_7Oij6H1jWIjAu8u	anonymous	EN	32	38	37	34	43	39	32	35	34	34	36	44	38	36	30	17	40	35	34	18	-29	21	8	25	Lean Republican	-33	-23	-20	-37	35	28	33	32
100	1150	True	R_5HZlTpI1zvzfj2S	anonymous	EN	-20	-17	-18	6	-11	-29	13	5	-14	-9	-18	-9	-36	-36	38	-11	13	-10	26	-10	6	25	12	-30	Independent/Undecided/Other	-10	12	-17	-16	35	0	0	-26
100	1009	True	R_32yY52CEJoFEipn	anonymous	EN	7	-12	-11	-14	-35	-16	10	-30	8	-10	10	-22	-26	-31	28	-12	15	-22	7	-38	22	12	8	-33	Lean Republican	-17	3	5	4	12	2	5	-6
100	1644	True	R_3sjMWRjviGIyljA	anonymous	EN	11	-24	15	15	11	-29	-20	-29	-20	-14	-13	-40	-30	12	24	-37	28	-37	16	-12	-2	20	31	-19	Independent/Undecided/Other	-21	-7	-7	-9	31	3	-4	8
100	1110	True	R_77vOas6htMKsBjV	anonymous	EN	-1	-13	-24	-22	-49	31	-19	38	-31	-3	-35	-37	-48	-20	37	-30	36	-41	33	-49	19	18	1	-17	Independent/Undecided/Other	-36	13	12	15	44	-2	-28	-27	-20	0	15				-38	-15	-25
100	1053	True	R_7q2hD22xlDQMZlq	anonymous	EN	39	-26	12	19	36	-23	9	-9	-5	16	-6	0	9	-18	12	9	34	26	26	29	-22	5	-34	17	Independent/Undecided/Other	-32	33	-15	-16	13	33	5	-11	-22	20	26							-13	36
100	1946	True	R_1SeToaS3qSOqbEl	anonymous	EN	0	25	22	20	-28	0	12	42	0	0	0	0	0	1	37	20	0	-35	1	-50	-50	0	0	36	Lean Republican	16	-4	-7	-4	28	21	6	7
100	1279	True	R_3QhWNnotuBCsrYF	anonymous	EN	-26	-41	-43	-17	-46	-15	-9	-8	2	-11	-18	-38	-30	-32	44	-6	44	8	22	-21	40	29	-18	-29	Lean Democrat	-33	29	22	19	-10	3	6	10
100	955	True	R_3lG4yg7Ntvtd3Oh	anonymous	EN	-40	-37	-40	-37	-43	-37	0	-20	-25	-21	-22	-31	-39	-38	32	-2	15	-43	38	-44	25	5	6	-30	Strongly Democrat	-28	21	27	-6	36	-5	-40	-42
100	1760	True	R_73jAWmo22PasiYs	anonymous	EN	38	-1	0	14	16	1	0	12	22	0	27	0	0	13	0	0	0	0	0	0	0	0	0	0	Strongly Republican	-35	-20	9	-21	32	23	21	11							-21	-10	-20
100	1198	True	R_6O9oWD45cGVrkpH	anonymous	EN	27	16	-7	5	19	-3	30	33	26	10	28	-11	21	12	-10	35	-24	-38	-10	7	8	16	-38	-9	Strongly Republican	-15	-17	-38	-44	21	9	1	-5	-18	-11	-9				-30	-35	-34	-27	-34
100	1652	True	R_5Jznd8AQeUI1pem	anonymous	EN	-26	-31	-7	-5	-28	-26	0	2	-34	-32	0	0	-28	-31	27	6	18	3	18	-16	13	25	1	-1	Independent/Undecided/Other	-14	23	9	12	-1	11	6	5
100	718	True	R_7LU17War4hoNz8W	anonymous	EN	21	18	31	34	35	17	33	33	7	12	21	10	25	32	-31	35	-38	8	0	38	-46	20	-47	32	Lean Republican	-22	-44	-41	-41	11	22	21	-10
100	1184	True	R_7HIjwgGiEongjxT	anonymous	EN	32	30	26	50	50	0	41	50	41	40	39	38	48	48	-35	47	-16	8	1	0	-50	30	-46	-33	Lean Republican	-32	-41	-43	-42	21	30	37	0
100	1715	True	R_6yfnsihaMyC2ame	anonymous	EN	4	15	13	22	6	13	4	6	8	0	10	25	4	16	29	11	-30	0	-26	-22	-42	-32	-28	-36	Lean Republican	-43	0	-33	-39	-35	-33	-15	-11				-41	-50	-50
100	764	True	R_3rPF7qN2GTU0ENt	anonymous	EN	-33	-33	-28	-38	-48	-41	-29	-28	-40	-22	-36	-45	-31	-46	48	-43	28	-50	36	-50	33	20	50	-50	Strongly Democrat	-23	29	37	39	25	-22	-16	-19
100	692	True	R_6zr3VK8zLhx4OZt	anonymous	EN	-6	-50	-50	0	-50	-19	6	-23	18	0	-38	50	-50	-50	-32	0	-50	-50	-35	-50	-49	-15	0	-49	Strongly Democrat	-6	30	24	26	47	-30	-50	-50
100	852	True	R_7U4Txns8CnGxKEI	anonymous	EN	-32	-46	-49	-48	-49	-49	-47	-26	-21	-25	-49	-49	-25	-26	50	-23	50	-50	19	-50	42	-5	-5	-5	Lean Democrat	-31	30	30	31	36	-11	-32	-33
100	626	True	R_1DN1mRoGm6Q8Ny4	anonymous	EN	-27	-38	-45	-38	-41	-32	-8	-42	-20	-15	-16	-35	-38	-37	25	10	20	-38	14	-44	38	22	0	-41	Strongly Democrat	-26	22	19	19	19	-21	-20	-31
100	1044	True	R_168koC7ah22l6kp	anonymous	EN	25	19	35	46	20	35	22	11	7	6	9	35	32	15	-7	24	7	0	6	11	-43	14	-14	9	Lean Republican	-27	10	-23	-22	19	11	21	-7
100	1636	True	R_6Gs5vb7kWT4zZET	anonymous	EN	31	16	9	-10	-7	16	26	15	11	-8	7	29	21	-8	14	21	10	13	9	-7	17	11	13	-7	Strongly Republican	31	10	-7	-12	31	23	23	31
100	924	True	R_6qL8VVMJbGmf02t	anonymous	EN	29	-28	-35	-39	-41	-37	-28	17	-38	-31	-34	29	-39	-42	0	24	-19	45	38	45	-41	13	-25	28	Strongly Republican	-39	0	1	-36	45	38	43	44
100	627	True	R_6rqeNeaObChiatC	anonymous	EN	35	-11	-5	35	13	7	36	48	6	9	24	20	15	43	3	19	3	20	4	-20	-1	7	-7	31	Lean Republican	-22	-37	-47	-41	31	28	37	41
100	873	True	R_5dj2WybJXzblSg3	anonymous	EN	-50	-50	-50	-50	-50	-34	-50	-29	-50	-17	-50	-50	-50	-32	50	-37	41	-50	40	-50	50	11	50	-50	Independent/Undecided/Other	-9	-24	0	-18	29	-45	-50	-50
100	545	True	R_7Ls6liOc67bay89	anonymous	EN	3	-50	-11	-19	0	9	-8	0	-36	-20	-15	-33	0	-37	0	11	22	-22	50	0	15	0	-41	-12	Independent/Undecided/Other	-43	-11	-20	-5	49	-26	-25	-33
100	965	True	R_3p2004dMLFsimqd	anonymous	EN	-34	-35	-40	-41	-38	-20	-30	-35	-34	-22	-37	-30	-35	-42	24	-24	32	-36	28	-38	27	28	29	-44	Strongly Democrat	-37	34	33	33	24	25	-33	-35	-33	34	38	-50	-25	-21				-36	39
100	956	True	R_3CDVKN0j0cKw4uc	anonymous	EN	-40	-45	-50	-6	-50	-46	45	-40	-45	-44	-46	-50	-12	-45	50	50	50	-50	26	-50	50	22	21	-50	Strongly Democrat	-8	48	46	46	31	-37	-50	-50				-50	32	43
100	2536	True	R_3xDkUFgcLCiRIJp	anonymous	EN	-39	-39	-50	-50	-50	-45	-9	-43	-43	-9	7	-44	-44	-50	39	-29	33	-50	11	-50	50	10	6	-32	Strongly Democrat	-33	45	37	38	41	-37	-39	-40				-35	-14	-26
100	1238	True	R_6E9GAdmc4KhPvAO	anonymous	EN	13	-15	-45	41	-30	-13	17	23	-30	19	-10	-38	-8	5	13	-9	22	-44	40	-45	-39	8	-11	22	Lean Republican	-30	-9	-13	-12	22	8	10	18	-34	8	22							-40	-10
100	1308	True	R_5GOkoslwhpaVdmz	anonymous	EN	31	41	36	50	42	9	44	38	11	9	10	-26	-9	28	-23	43	12	-50	11	39	-50	17	-9	45	Strongly Republican	-26	-30	-30	-30	27	26	21	22
100	1865	True	R_5wKZi9qMbLjMGyd	anonymous	EN	-30	-38	-47	-44	-45	-35	-25	-40	-27	-43	-44	-43	-42	-43	35	-22	38	-46	29	-49	44	17	17	-35	Strongly Democrat	-23	31	28	29	24	-26	-28	-30
100	1041	True	R_6N4Xigf2kUJfIuR	anonymous	EN	-11	-23	-28	-14	-30	-10	-27	-21	5	4	-31	-30	-43	-14	16	-23	38	-50	-17	-35	8	19	-41	-31	Independent/Undecided/Other	-15	25	20	10	25	-27	-37	-32
100	823	True	R_61S0gtk52tU5rZb	anonymous	EN	25	0	6	48	46	46	0	44	21	12	9	-1	21	45	-41	-26	-22	-45	16	44	-42	-18	-44	40	Lean Republican	-37	-33	-37	-45	16	2	5	6	-38	-40	-41	-41	-35	-38	-31	-36	-35
100	2406	True	R_5MnMiClDdvylc89	anonymous	EN	32	7	50	50	50	36	44	2	30	30	32	32	2	31	26	50	-26	21	0	50	0	37	39	-43	Lean Republican	31	0	-21	-23	29	17	31	32
100	946	True	R_7ohELjQL1j9GWz4	anonymous	EN	-29	-44	-43	5	-40	-41	17	-14	-40	-35	-13	-43	-34	-24	44	36	9	-38	44	-45	45	27	32	-40	Lean Democrat	-19	20	36	26	36	-22	-38	-32										-37	29
100	1025	True	R_3fA11vS5qTt312F	anonymous	EN	-21	-37	-50	-21	-48	-47	-49	-10	-50	-23	-50	-43	-36	-46	39	-40	50	-50	37	-50	14	-43	34	-40	Lean Democrat	-26	21	14	10	31	-26	-40	-41				-21	31	31	-21	26	33	-16	41
100	1255	True	R_1CmrdDU39XHTCdx	anonymous	EN	33	25	28	22	16	35	31	15	31	20	33	27	22	35	29	25	30	25	34	18	18	18	20	31	Lean Republican	31	2	0	0	30	42	36	41
100	1273	True	R_5eWJCFlbPQrXFKp	anonymous	EN	0	-32	-34	-32	-50	-26	0	0	0	-24	-33	0	0	0	45	-20	36	-14	21	-50	32	0	20	-32	Independent/Undecided/Other	14	0	-1	-20	30	-21	-17	-30				-22	26	39	-22	21	29
100	737	True	R_6aY2Ugw9AEm4XOJ	anonymous	EN	19	14	35	45	41	8	37	43	1	17	5	-1	46	13	-10	28	-40	-31	-10	38	-50	-30	-50	43	Lean Republican	-44	-37	-41	-49	23	9	8	12
100	942	True	R_3R8Jykt46dS9Io9	anonymous	EN	31	23	25	50	23	16	38	33	28	40	33	35	26	27	5	46	-22	21	8	14	-50	29	-48	-2	Strongly Republican	-19	27	-12	-14	3	37	31	26
100	1263	True	R_7PJSbu0f8K2jwE9	anonymous	EN	-50	-46	-47	-46	-45	-50	-50	-46	-50	-50	-50	-50	-50	-47	50	-50	50	0	50	-50	50	50	50	0	Independent/Undecided/Other	-21	10	21	20	42	-50	-50	-50
100	2297	True	R_33uzLcLsatGJzEJ	anonymous	EN	-29	-25	-20	-10	-18	-17	-16	-16	-14	-11	-19	-21	-21	-11	-18	-17	-15	-15	-15	-18	-17	-19	-15	-10	Lean Democrat	-25	-13	-14	-15	-20	-20	-17	-18
100	1408	True	R_1rO2RimsTu49KEG	anonymous	EN	-30	4	39	41	10	11	11	7	31	-5	28	-22	-41	-33	-40	14	27	8	33	-6	-41	33	-41	34	Strongly Democrat	-39	33	31	32	23	-23	-31	-40	50	50	50	-31	36	44	42	-19	-32
100	1087	True	R_3QZGzejrBJIUetz	anonymous	EN	0	18	-30	-4	14	-7	21	-36	-21	-33	-31	34	-29	-4	50	-33	34	-50	40	-50	45	24	-50	-21	Independent/Undecided/Other	-19	-1	30	0	-1	-1	-15	0										29	39
100	1056	True	R_1Agdmv21U2Rtzu9	anonymous	EN	44	-24	0	-50	-1	-30	50	-47	-33	50	-5	-3	-26	50	-20	41	-31	-4	-35	-50	0	29	-50	-1	Strongly Republican	-32	-20	-39	-31	39	29	33	19
100	1049	True	R_3g7WZiEk4kWbgpx	anonymous	EN	41	34	17	23	34	38	32	41	26	27	42	23	41	28	-11	29	-12	13	-12	19	-31	13	-25	-20	Strongly Republican	-24	-15	-36	-36	26	37	25	29
100	1557	True	R_1HCadQ1iYcVzNgE	anonymous	EN	-16	-50	34	26	14	-50	0	50	-42	50	-50	-50	-50	-28	50	32	50	-27	46	38	-36	-18	-42	-32	Lean Democrat	-15	-5	-19	-14	22	-28	-10	-9
100	2106	True	R_3ke0coN9aaaN1kE	anonymous	EN	-1	22	0	27	0	14	10	13	-9	0	23	28	15	1	35	11	-10	25	9	-22	-32	16	38	14	Independent/Undecided/Other	0	15	16	18	0	20	19	40				18	17	0
100	1239	True	R_3nNNkMMbqvbHvXa	anonymous	EN	-37	31	28	26	28	-23	-27	-19	-27	31	-35	-22	-24	-22	37	25	-32	29	28	30	-49	29	33	-31	Strongly Democrat	-34	26	29	35	-33	-1	-16	-18				20	23	18	15	14	37	29	-27
100	1884	True	R_6dOvs2xPzpGySwV	anonymous	EN	-1	18	11	4	-21	8	-26	0	-16	18	30	27	34	25	17	31	0	14	-15	15	-31	34	0	22	Independent/Undecided/Other	0	12	28	2	0	14	26	12
100	1099	True	R_7IL86qC4GNWFeEI	anonymous	EN	31	31	31	31	35	31	31	31	32	32	32	31	32	31	-32	34	-31	29	0	-40	-40	0	-38	33	Strongly Republican	-26	0	-41	-40	25	10	31	25
100	1158	True	R_5FgZGM5MWf4hJxk	anonymous	EN	-31	-41	-40	-24	-50	-28	-25	-26	-41	-29	-42	-38	-43	-40	42	15	50	-50	22	-50	40	50	44	-40	Lean Democrat	-34	26	29	32	40	-36	-36	-32
100	1879	True	R_32Me18gAiK6ir6X	anonymous	EN	31	10	44	43	34	26	12	32	10	22	26	42	24	11	0	18	17	27	35	35	-24	33	-11	11	Lean Republican	-20	-3	-21	-21	21	14	22	20							-37	-31	-29	-21	0
100	999	True	R_1VlB08n3wrvEXIt	anonymous	EN	-23	-31	-40	-40	-31	-41	-41	-50	-35	-35	-50	-33	-34	-30	35	-28	33	-37	33	-31	19	36	-28	-35	Lean Democrat	-30	24	7	2	31	-34	-41	-45
100	2233	True	R_1kjiH9GdftZkEW5	anonymous	EN	-1	-36	-50	-7	-50	0	0	-50	-29	0	-50	1	-26	-21	0	3	50	-50	-50	-50	0	-36	-50	-50	Independent/Undecided/Other	-50	0	0	-1	50	-25	-32	-41
100	941	True	R_7hzHFIpKzhQyAzj	anonymous	EN	2	1	29	29	29	29	30	2	29	30	30	30	29	29	31	31	32	32	31	30	29	29	29	1	Independent/Undecided/Other	-40	1	-21	-21	30	13	23	22	5	2	5							30	31
100	1654	True	R_61KNasyh5zW3RQJ	anonymous	EN	21	12	-20	-22	-7	-7	11	-18	-10	-16	7	11	-11	11	17	12	22	-33	-14	15	-15	-15	-2	19	Independent/Undecided/Other	19	-31	-31	-31	20	-10	-12	-8
100	1854	True	R_7SFrqvESAHevlzH	anonymous	EN	5	20	20	19	20	-14	19	20	-9	18	19	10	-9	19	20	13	-23	21	20	23	-46	24	-45	28	Independent/Undecided/Other	-29	-20	-20	-20	30	31	31	27
100	1050	True	R_7vkvA48qZd0n0Je	anonymous	EN	0	18	48	47	50	12	0	17	0	15	19	43	11	44	42	24	18	44	15	-4	40	0	-30	0	Independent/Undecided/Other	-30	0	2	0	25	0	0	0				0	1	-10	0	0	0
100	1044	True	R_5nqQXqmvmuKWP4r	anonymous	EN	15	10	-16	-3	10	-23	17	39	22	14	-15	11	20	35	-20	31	-19	12	-23	23	-23	22	-16	27	Independent/Undecided/Other	-20	-11	-31	-24	22	22	25	26
100	705	True	R_7GKpzoV5xvuNuea	anonymous	EN	32	31	40	40	40	30	30	30	30	30	30	44	31	30	30	30	-10	0	33	34	-36	26	-31	-39	Strongly Republican	-31	-10	-32	-31	30	31	41	40	-41	-45	-46							-42	-32
100	2621	True	R_1ioa00sZaQ96Wjv	anonymous	EN	-36	-45	-43	-27	-48	-41	-44	-41	-43	-36	-47	-36	-49	-49	17	-40	39	-50	29	-50	11	3	16	-41	Strongly Democrat	-25	25	30	20	25	-32	-42	-41	-31	0	15				-37	15	19
100	1850	True	R_19USyrclTd52fPb	anonymous	EN	-34	-36	-43	-25	-18	-50	-37	11	-45	18	-38	-40	-42	-46	45	-35	27	-33	25	-25	19	-17	13	-22	Strongly Democrat	-27	-18	-29	-4	36	-45	-38	-50	1	0	-2	-31	-2	-10
100	3058	True	R_7rkgSdibmUuaQFP	anonymous	EN	2	-1	0	0	23	24	0	-1	0	3	16	0	0	0	19	-50	50	36	50	0	-50	0	-24	0	Independent/Undecided/Other	-33	-31	-16	-37	32	-22	-25	-33	39	0	0
100	2230	True	R_39hUxizonJbphCP	anonymous	EN	19	8	-5	33	18	1	10	32	-4	4	-21	10	10	-4	10	7	22	24	29	11	-21	12	-9	0	Independent/Undecided/Other	-18	-9	-29	-36	18	0	21	0	-28	13	-23				-21	8	4
100	784	True	R_6Eo2IGZROZBqJKR	anonymous	EN	31	43	27	42	40	36	42	32	32	38	42	45	44	42	-43	32	-50	27	-50	15	-48	-32	-50	44	Independent/Undecided/Other	-41	-35	46	-45	30	24	35	33										-29	11
100	1152	True	R_3zYHgmiYUMrMm5u	anonymous	EN	41	40	37	36	39	0	26	40	0	36	40	0	39	37	0	29	-47	26	0	0	-50	1	-50	0	Strongly Republican	-40	-42	-50	-50	30	23	21	9
100	1249	True	R_3S8er8emVF3jjmF	anonymous	EN	31	35	48	46	49	34	48	35	25	25	14	35	26	43	7	28	-38	37	30	47	-44	24	15	15	Strongly Republican	-29	-10	-23	-26	38	28	26	16							-27	-19	-19	-36	-17
100	2926	True	R_7M0wAWqtBIyzAUp	anonymous	EN	-44	-39	-44	-44	-43	-45	-46	-42	-36	-28	-45	-40	-38	-39	40	-45	39	-48	39	-38	-35	4	32	-40	Lean Democrat	-14	15	15	4	34	-15	-33	-30
100	900	True	R_1fB9y12SmzY19GE	anonymous	EN	17	17	0	0	0	44	31	18	31	31	19	-11	7	11	-36	33	-47	-49	-17	-26	-49	42	-50	-42	Lean Republican	-29	-32	-43	-42	43	-32	-26	-26	-46	-34	-28				-38	-41	-41
100	931	True	R_5qjACz1JKHC68to	anonymous	EN	19	11	19	27	10	16	33	26	25	14	15	20	23	26	8	32	4	4	18	7	-8	15	11	14	Lean Republican	-22	-10	-32	-31	20	30	26	20	-41	-20	9	-45	-32	-32	-43	-9	9
100	2110	True	R_11TM0m8buIPC4Eg	anonymous	EN	11	-12	20	34	35	13	0	17	0	0	0	0	0	19	9	28	30	28	0	34	-18	0	-7	1	Lean Democrat	-10	-5	-10	-10	32	-10	0	-10	-21	32	32
100	1678	True	R_1CWA3ttUWkAVF8i	anonymous	EN	-26	-37	-35	-13	-41	-21	-13	-7	-18	-11	-28	-31	-20	-22	-32	-26	-27	-23	-23	-20	8	-25	-26	-29	Lean Democrat	-32	10	16	10	-25	-23	-27	-27	-31	-12	-20
100	1335	True	R_1TTsbJ2Dfal3Drb	anonymous	EN	31	-10	23	32	-6	23	17	31	-11	13	25	11	-18	28	-31	4	-23	8	10	-11	-23	-7	-15	19	Strongly Republican	-31	-34	-39	-36	20	38	31	23				-36	-43	-41
100	948	True	R_6lAel5swtoH7Gdk	anonymous	EN	31	24	36	32	-34	36	-13	19	21	41	-34	14	27	30	28	33	-20	20	42	-38	30	43	15	-12	Strongly Republican	38	1	42	-20	31	13	35	21							32	22	37	12	31
100	1657	True	R_3iyGT9D9MzwkBJA	anonymous	EN	45	48	0	0	47	45	47	48	47	19	48	-16	50	49	0	44	-48	-45	-13	48	-48	-11	-50	39	Strongly Republican	-36	-50	-50	-50	31	24	25	17
100	2942	True	R_7Dr5nqo9hkObOXl	anonymous	EN	-41	-41	-41	-39	-40	-46	-9	-36	-29	-31	-50	0	-40	-41	44	0	50	-45	34	-50	33	32	8	-50	Independent/Undecided/Other	-21	36	35	33	29	-21	-35	-41				-31	-11	-10				-25	41
100	2493	True	R_6j1KjYv80onC11F	anonymous	EN	-21	-50	-50	-50	-50	-19	-44	-46	-50	-24	-36	-25	-42	-50	36	49	50	-43	-42	-50	50	13	-20	-35	Strongly Democrat	-42	-8	1	-13	50	-50	-50	-50	-41	43	39	-50	-2	-3
100	1143	True	R_1IuYkc3t3jWi12h	anonymous	EN	34	23	34	47	41	21	14	41	25	27	31	36	47	20	31	19	14	34	14	43	-42	24	-16	26	Lean Republican	-33	0	-50	-43	26	31	39	14							-8	14	23
100	674	True	R_528Iv8T3g8Q7K13	anonymous	EN	15	12	-22	-8	-41	24	-34	29	6	22	23	-27	-12	27	-29	-30	13	-27	11	-32	7	20	-23	-19	Lean Republican	-34	26	14	23	18	22	20	21				-38	-31	-37	-25	9	20	-34	17
100	2766	True	R_1mzYv4ltkl5bTMJ	anonymous	EN	15	14	13	15	-10	13	21	30	-7	13	-7	13	-7	11	-6	29	5	7	8	-12	-12	-6	-50	0	Lean Republican	-35	-6	-22	-11	35	21	14	16							-31	-19	-28
100	1342	True	R_58dzgcTQCA0ArSx	anonymous	EN	5	-29	-28	35	-29	-29	-28	34	-26	15	5	-12	-6	-26	20	20	6	-10	-12	-21	-21	12	-15	13	Lean Democrat	-15	19	19	13	37	-35	-34	-38				-48	-35	-39				-48	13
100	2111	True	R_3xJcA33OQTG01lb	anonymous	EN	28	35	31	34	32	34	35	34	32	34	34	31	35	35	-16	19	-12	-1	-30	-9	-31	3	-39	36	Strongly Republican	-28	12	-28	-28	30	15	32	30
100	1672	True	R_39WmG7NqRjdqmGt	anonymous	EN	0	0	8	12	21	-8	1	32	-9	1	-14	10	0	0	5	-19	4	35	24	19	-27	0	-9	12	Independent/Undecided/Other	-21	-18	-19	-29	31	7	21	20
100	1560	True	R_1Gaxrd23em7j0L7	anonymous	EN	-21	-44	47	45	-41	-47	-18	44	8	-10	-44	-31	-27	-43	31	38	41	-8	43	-48	-49	31	-13	-5	Lean Democrat	-8	30	-8	20	29	-31	-48	-49
100	2449	True	R_5jfn5LgkkgXoBCZ	anonymous	EN	14	8	14	-19	-19	-10	14	-15	7	-8	20	13	13	15	23	27	15	14	42	-24	-33	14	-18	-19	Strongly Republican	-18	11	20	13	14	12	25	30
100	778	True	R_58HwBNSHqjcFUDn	anonymous	EN	0	3	-36	-17	-36	-10	32	13	15	-17	10	-31	-13	-14	-8	36	-18	-35	18	-38	-2	32	14	-37	Independent/Undecided/Other	-4	5	5	4	8	5	8	7
100	914	True	R_3fCQIo2tobBHG3N	anonymous	EN	31	40	15	26	18	31	15	17	38	16	41	16	45	31	19	-17	10	19	7	16	-10	16	-11	5	Strongly Republican	17	15	46	39	21	41	32	32
100	2649	True	R_5zf15iREUePDHD2	anonymous	EN	16	19	-50	4	-50	-14	27	29	25	30	17	-24	28	30	-30	-8	16	-18	-14	-50	16	36	-40	-14	Lean Republican	-13	20	19	10	19	20	20	12
100	2644	True	R_7OSB9w0kzA73U4q	anonymous	EN	-1	-8	26	0	0	0	0	0	9	0	31	32	21	0	13	0	50	39	-2	22	0	-12	18	-28	Strongly Republican	28	-38	26	27	-21	-8	-10	24
100	1087	True	R_1wLbgBP86h1MHQk	anonymous	EN	-1	5	15	14	20	-8	-3	12	0	0	0	17	-13	-1	11	-13	-10	11	11	13	-10	11	-5	9	Independent/Undecided/Other	-17	-1	0	-6	20	-5	0	0
100	1300	True	R_37ALucpcUh9688N	anonymous	EN	45	-11	-8	15	32	7	15	33	14	15	15	50	21	12	10	10	22	-50	-27	15	-43	-26	-50	13	Strongly Republican	-32	-21	-42	-10	10	10	-9	-10
100	616	True	R_6gUE7i39Xcnyq36	anonymous	EN	15	-45	-48	-12	-50	21	50	23	-29	21	30	0	-15	-6	5	21	-12	-50	-7	-50	-2	16	-30	33	Independent/Undecided/Other	-17	22	10	-38	20	-21	-10	-39	-15	26	11
100	935	True	R_6DClpQFeaxwcY71	anonymous	EN	-29	-32	-34	-30	-32	1	-25	-17	-22	3	-13	-24	-33	-16	14	-18	24	-28	-7	-34	20	18	-8	-15	Independent/Undecided/Other	-11	0	6	2	23	-20	-38	-35
100	1031	True	R_1ndVSuWjsciRmWG	anonymous	EN	6	-6	22	15	-11	5	9	14	-7	9	13	-10	-9	-9	4	-8	9	-7	13	-9	-11	9	-21	-17	Lean Republican	-18	-9	-4	-9	22	6	15	11
100	1399	True	R_5gGBxGGFllYquyV	anonymous	EN	0	-24	-21	-14	27	15	-10	-8	21	16	18	0	14	-22	-7	17	11	10	0	9	-9	0	-8	-25	Independent/Undecided/Other	-20	0	0	0	21	0	-6	-5	-29	17	-14
100	767	True	R_7rBUvTzjkqGZfwq	anonymous	EN	4	-22	-2	14	-16	-26	-13	24	13	13	-20	-17	21	24	-18	-12	-21	-28	-18	-31	-31	-12	-26	19	Independent/Undecided/Other	-23	-15	-7	-9	20	19	16	-10
100	3073	True	R_8HQQDATljcRugtr	anonymous	EN	-23	-34	-32	-24	-43	-36	-33	-34	-33	-35	-35	-21	-30	-36	34	-6	28	8	43	5	20	11	10	-1	Strongly Democrat	-28	27	28	31	16	9	11	7	-26	28	20							-21	-16
100	1757	True	R_3PXY1ck0Xp4S07I	anonymous	EN	36	21	-32	33	32	-35	43	31	32	38	43	-29	24	34	28	-22	26	16	-20	32	41	34	-32	37	Lean Republican	28	34	-9	-11	26	25	27	-17
100	3482	True	R_1dSUBv5ntcm5l5c	anonymous	EN	-1	0	0	9	11	11	-20	0	9	8	10	0	0	0	32	42	12	21	14	28	12	13	20	0	Independent/Undecided/Other	-17	-15	-31	-15	20	30	30	27
100	2054	True	R_6t8OmYcO22U3sx8	anonymous	EN	18	15	16	37	18	5	16	7	-17	14	-20	6	-21	34	32	-8	50	0	25	19	-29	31	5	4	Independent/Undecided/Other	-37	20	-20	-27	36	41	20	14
100	1057	True	R_7v5OiQjLcFsMSM6	anonymous	EN	-25	-11	-33	-35	-35	-28	-12	-6	-10	0	-13	-31	-29	0	10	-19	29	-37	34	-33	16	11	18	-44	Independent/Undecided/Other	-5	7	16	-33	45	-17	-32	-33
100	769	True	R_3PZdXOW1eKmYtGy	anonymous	EN	1	14	34	27	33	13	9	46	2	0	4	2	-20	1	-4	26	17	-50	13	14	-50	27	7	14	Independent/Undecided/Other	-39	-1	-9	-35	21	0	11	9
100	2717	True	R_7pqYGWhgE5MH84f	anonymous	EN	-30	-42	-34	-13	-50	-42	-41	-38	-39	-8	-15	-50	-48	9	31	-11	47	-50	40	-48	37	11	20	-50	Lean Democrat	-22	12	11	21	33	-21	-34	-34
100	2573	True	R_7qyaLZql24X6P8V	anonymous	EN	-47	-49	-49	-43	-49	-49	-41	-48	-24	-42	-49	0	-40	-49	50	-3	50	-48	37	-50	27	2	-50	-20	Strongly Democrat	-49	50	42	47	50	4	-49	-48	-40	31	50				-32	32	42
100	3014	True	R_10r5fKbvIYBFFQR	anonymous	EN	-1	-45	-46	-50	-42	-41	17	43	30	12	-47	0	-50	-44	-44	50	-37	-50	7	23	-48	42	-42	47	Independent/Undecided/Other	0	-16	-19	-34	24	3	9	2				-40	-44	-40
100	823	True	R_6aCHNaODDL4sytP	anonymous	EN	-14	-3	-1	-1	-1	-16	3	-5	-6	4	-11	0	-6	-4	4	-12	25	-15	8	-4	-1	6	4	0	Lean Democrat	-16	21	14	5	14	0	0	0	-8	0	2
100	750	True	R_63UEj0PMkAF3ymx	anonymous	EN	16	-33	-34	-37	-41	-35	-26	-38	-24	-36	-36	19	-38	-35	-19	14	-37	15	-26	16	-39	-34	-39	18	Lean Republican	-24	-30	-40	-32	14	30	22	24
100	2704	True	R_6giuH5vUTRPC0Us	anonymous	EN	-39	6	0	-20	0	-50	-50	-50	-23	0	-18	0	-50	-11	49	-17	-22	-23	29	-11	-30	42	-50	-40	Lean Republican	-34	-21	-11	-1	-34	32	33	40										0	-13
100	985	True	R_5pKpyCHSODL0PND	anonymous	EN	-26	-43	-50	-44	-45	-33	10	-38	-20	-20	-30	-50	-39	-34	10	8	7	-50	16	-50	43	41	25	-50	Lean Democrat	-33	39	45	37	44	-33	-43	-47
100	1493	True	R_5aDUDLFWkFd6yyZ	anonymous	EN	33	31	34	46	38	0	0	46	-12	0	0	8	17	0	13	-10	21	5	11	12	-48	-4	0	45	Lean Republican	-28	-31	-35	-43	25	27	22	39
100	2646	True	R_5HMnbWXbqzrb9GV	anonymous	EN	-30	-21	-18	-15	-47	-16	-41	-16	-47	-14	-17	-12	-47	-47	0	16	-29	-16	-13	-49	-17	-45	-23	-16	Lean Democrat	-38	26	26	25	35	-27	-29	-27										-43	39
100	2703	True	R_6q5JjvgtaZX8Osx	anonymous	EN	28	12	-13	27	-13	29	-11	17	-10	-15	35	5	-16	10	19	-20	12	-16	12	-20	-11	17	-13	16	Lean Republican	22	14	-11	29	18	-16	23	-19
100	2004	True	R_3EanntbMhg8C4bT	anonymous	EN	13	13	31	50	48	-18	22	-13	-18	19	-8	8	14	13	40	0	44	15	26	26	-36	12	19	0	Lean Republican	-23	24	-32	-40	30	5	20	16
100	1741	True	R_5RxbL0kxAQT7InF	anonymous	EN	-10	-22	0	0	0	-22	10	-21	-21	-7	-20	12	-34	-33	10	-10	33	-41	34	0	20	20	-37	-14	Independent/Undecided/Other	-35	33	16	21	41	-25	-21	-35				-41	20	31	-19	10	21	-31	10
100	1524	True	R_3LMuUzYNnBpjh5l	anonymous	EN	3	-1	-36	0	31	0	0	-21	-36	0	-13	-32	0	-18	40	-20	35	-38	32	17	38	0	-30	-32	Lean Democrat	-20	0	8	-19	25	0	4	-23
100	1935	True	R_5aO9QxUly8ohRjr	anonymous	EN	-12	0	-41	-48	-41	21	0	30	0	0	0	44	0	0	42	11	23	18	26	32	-38	-27	12	0	Lean Democrat	-47	34	27	23	43	25	0	0	45	35	39	41	24	36	19	15	15
100	1860	True	R_7OPGxLMiexoKZ6B	anonymous	EN	-31	-50	-43	-36	-50	-41	3	26	4	3	-41	0	-41	-36	-40	-14	-41	-30	-32	-50	-18	-12	-34	-39	Independent/Undecided/Other	-28	-7	-18	-21	50	-28	-41	-45							-4	-8	-3	-43	31
100	1149	True	R_3pQkPfpdoRNpUcT	anonymous	EN	-28	-27	-48	-35	-47	-12	-7	-12	-31	-15	-34	-49	-31	-25	14	0	42	-49	27	-48	46	-10	11	-31	Lean Democrat	-19	16	17	22	23	11	-38	-35
100	720	True	R_7GMqjvGy7zXurkt	anonymous	EN	-50	-50	-50	-50	-50	-50	-50	-50	-50	-50	-50	-50	-49	-49	47	-49	49	-50	45	-50	48	38	19	-48	Independent/Undecided/Other	-25	30	29	20	38	-49	-50	-50	-41	47	45				-26	46	48	-35	50
100	1047	True	R_6ctVOz5BAcNXUyJ	anonymous	EN	-24	-32	-35	-19	-36	-25	6	-1	-9	-11	-33	-43	-36	-28	22	14	19	-50	6	-42	30	22	20	-42	Lean Democrat	-21	21	17	15	28	-12	-24	-32
100	4008	True	R_5d0nFVv1zorifZ7	anonymous	EN	0	-34	-41	-43	-49	-45	0	24	0	0	-39	0	-31	0	41	47	50	0	-2	-47	0	15	-43	0	Independent/Undecided/Other	-41	27	28	21	45	26	23	20	41	-6	0				35	0	-14	24	7
100	1780	True	R_6SD5Vx0VcatbR85	anonymous	EN	-47	-50	-32	-30	-37	-36	-45	-18	-50	-15	-50	-37	-41	-33	50	-50	50	-50	50	-36	14	0	22	-50	Independent/Undecided/Other	0	-35	-50	-42	32	-42	-50	-50				-31	30	32	-46	38	38	-50	50
100	2106	True	R_3QVhhftKYnD9A6J	anonymous	EN	-1	41	46	-42	-46	46	0	42	-42	-40	47	-43	45	42	42	23	47	-44	39	-50	-45	30	24	-34	Lean Democrat	0	37	35	28	-33	-23	-33	-37				35	30	39
100	1701	True	R_7IJqU1Mvf3o04gN	anonymous	EN	46	27	46	48	50	37	49	35	25	19	37	30	23	36	20	48	-33	27	-38	50	-18	16	-46	-22	Strongly Republican	-40	-34	-49	-46	37	38	35	27
100	957	True	R_6OHeVAAHJiZaWXu	anonymous	EN	-15	0	-31	-14	0	-25	-33	21	-16	-17	18	-36	-29	-21	20	-38	-15	-40	22	0	28	24	14	-34	Lean Democrat	-34	-26	15	-22	39	-34	-20	-37				-32	14	14				-35	0
100	1845	True	R_16pCQzBkLtTbOet	anonymous	EN	0	-38	-25	-31	-23	-29	24	-23	21	13	17	1	-25	-3	33	28	22	-43	27	-48	5	26	38	-46	Independent/Undecided/Other	-33	-1	-10	-4	30	9	6	11
100	2003	True	R_5YnXKS4I3ItteH2	anonymous	EN	-10	-50	-45	-32	-32	8	-18	26	12	13	-26	-43	15	-50	42	50	37	-50	23	-50	-12	19	12	-29	Independent/Undecided/Other	-31	5	12	11	50	-1	-36	-33
100	1745	True	R_6N3aYahZr1rt6ys	anonymous	EN	30	30	-36	-41	0	0	11	50	0	0	0	0	0	17	45	14	50	0	-19	-50	50	-45	0	5	Lean Republican	-38	-35	-50	-50	29	50	40	41
100	1085	True	R_7R3NvYWFJ7FCuC9	anonymous	EN	-21	-43	-34	-43	-50	-39	-14	-18	-8	-19	-33	0	-35	-42	36	-18	33	-50	21	-50	38	0	-13	-36	Independent/Undecided/Other	-23	10	-16	-16	35	-37	-44	-40				-33	-15	-19
100	1632	True	R_365RHxjPZqxA1us	anonymous	EN	-31	-38	-10	-39	-38	-33	-33	-43	-42	-40	-37	-50	-44	-43	13	27	44	-37	29	-46	19	38	15	35	Strongly Democrat	-30	35	28	27	33	-14	-21	-10	-41	-22	41
100	1367	True	R_6lCe6OQGiUW2hpv	anonymous	EN	31	38	29	22	-39	-15	13	-18	35	-1	19	28	31	-3	25	7	31	-36	-16	-43	-27	13	30	-38	Strongly Republican	-31	26	16	10	36	30	26	11	-41	30	42				-38	41	42	-30	37
100	1354	True	R_1VUpKLkAXhO75wB	anonymous	EN	-11	-39	-20	-32	-32	-3	25	-32	-7	22	-37	-18	-28	-44	22	33	40	-45	7	-46	11	41	32	-45	Independent/Undecided/Other	-11	-10	20	-11	21	-17	-13	-27				-50	-32	-40	-22	10	30
100	1955	True	R_3QKP2eok5H7sYKD	anonymous	EN	-20	-12	-45	-33	-45	43	36	42	37	0	36	-46	32	-9	50	-13	50	-43	44	-46	44	-4	-28	-48	Independent/Undecided/Other	40	-11	0	-17	39	19	30	30
100	2095	True	R_1TAkinPCSoYiR1a	anonymous	EN	-25	-41	-43	-44	-41	-42	0	-22	0	0	-43	0	-35	-43	32	-11	37	-50	38	-41	-8	19	13	-24	Lean Democrat	-40	27	27	32	37	-16	12	-30
100	1238	True	R_6RdN4tdbAXlZzvt	anonymous	EN	-38	-15	-49	23	-47	32	12	31	-22	-41	-25	-40	-45	1	-9	-22	33	-50	31	-46	0	34	-26	-14	Strongly Democrat	-40	31	17	-16	42	-27	-44	-46										-45	45
100	1570	True	R_3FKk7UsCPLaNGgz	anonymous	EN	13	-12	-5	8	17	8	6	-10	21	-11	21	-17	-8	0	-10	10	-10	-22	-4	8	-5	7	-10	-21	Lean Republican	14	-8	-19	-14	17	11	11	7
100	746	True	R_1e9HuYd9g2OfaaD	anonymous	EN	-13	-18	-12	4	-9	-12	-27	-16	-23	6	-29	-43	-45	-10	7	-12	28	-40	17	-38	13	24	-16	-32	Lean Democrat	-22	10	9	-4	23	-13	-29	-34							-22	7	-5	-36	27
100	1104	True	R_32VCMgQih8a78yq	anonymous	EN	-11	-46	-25	-28	-42	-34	10	-27	3	5	-26	-48	-24	-41	34	-5	39	-48	36	-45	42	18	38	-41	Independent/Undecided/Other	-5	14	21	22	21	-11	-38	-30
100	2587	True	R_1froVuQ0I13rkOU	anonymous	EN	3	-13	-36	14	-10	0	7	21	11	-28	17	8	-15	16	-6	6	12	-8	7	-11	-24	5	-11	29	Independent/Undecided/Other	-15	14	-9	-8	6	22	7	6
100	1193	True	R_3JLNnLQK37dVT4w	anonymous	EN	37	16	32	40	43	7	29	42	27	17	29	13	39	46	9	33	-31	13	-20	30	-43	-16	-41	35	Strongly Republican	-20	-3	-46	-30	24	28	25	24				-27	-50	-50				-27	-14
100	1206	True	R_7PdVQEVivLeKRqq	anonymous	EN	-47	-48	-45	-44	-47	-48	-48	-48	-50	-20	-50	-48	-49	-48	47	-34	46	-47	44	-48	43	22	-14	-32	Strongly Democrat	-10	5	-22	-10	36	-31	-46	-45	-31	-37	44	-39	14	18
100	1684	True	R_6DjNjfN6NsxE44Y	anonymous	EN	15	-10	27	28	11	20	18	14	-10	9	0	-9	-17	-2	4	24	-15	-16	14	-11	38	7	-17	-5	Independent/Undecided/Other	-10	11	-22	-19	12	12	-43	-48
100	1406	True	R_1H1zCMJsjiSEe1p	anonymous	EN	41	27	41	41	15	27	28	42	21	23	25	10	25	28	-8	22	-11	-10	9	5	-41	18	-26	40	Strongly Republican	-32	-20	-27	-32	30	27	31	25	-43	-45	-45				-34	-43	-43
100	1383	True	R_5aa6H0oQ6CGcKw9	anonymous	EN	31	27	29	29	4	10	22	31	21	28	0	19	21	29	0	16	0	19	0	-33	-35	0	-33	30	Lean Republican	31	-29	-31	-31	25	30	26	10				-32	-30	-30
100	673	True	R_6NlS0ttr3Da5kum	anonymous	EN	15	21	45	45	39	34	18	41	33	27	29	41	9	26	36	9	34	7	40	37	-45	17	-43	-27	Lean Republican	22	-32	-27	-43	15	16	13	-8										-33	38
100	827	True	R_1WuSC2wriG9tVUO	anonymous	EN	-7	-9	-4	-3	8	-19	-29	-18	-7	-12	-27	6	-31	-25	23	-19	20	6	25	5	9	14	5	-7	Lean Democrat	-26	18	5	-7	21	3	-26	-25
100	1523	True	R_1bHnxDn03pJ5d0u	anonymous	EN	-18	-41	-35	-37	-23	-14	-15	-34	-10	-12	-15	-18	-26	-13	12	-1	14	-1	8	-45	26	13	-8	-25	Lean Democrat	-32	33	37	41	47	9	-33	-37
100	1035	True	R_3K3H1q8BuFUIB0n	anonymous	EN	11	-20	35	10	-29	47	-24	7	43	11	8	-16	-32	-46	5	36	6	-47	-43	-47	-10	7	-49	-32	Lean Republican	-11	-5	7	9	31	-11	22	-20
100	977	True	R_7GxBT98kMKvUe3E	anonymous	EN	27	38	17	41	37	30	34	15	20	-1	15	29	-8	25	-40	30	-29	17	27	17	-36	-14	-47	21	Lean Republican	-44	-31	-35	-41	31	23	32	30
100	6108	True	R_1tX54usoQgWVbqN	anonymous	EN	19	-16	23	50	28	-22	0	0	-27	0	-23	20	-38	0	16	-13	47	28	31	32	-24	15	0	-23	Lean Republican	-50	-24	0	0	38	-21	15	-16	-28	12	25				-38	12	11
100	1336	True	R_5WZ6rpHGmLRC1OS	anonymous	EN	6	-5	-30	-26	-50	-50	-45	50	6	-26	9	-50	-50	-25	50	-27	47	-50	12	-50	-26	-50	-46	-50	Independent/Undecided/Other	-6	-1	18	-15	48	0	16	-49				-50	-35	-42				-50	-17
100	635	True	R_1lDZpARs1rh16mB	anonymous	EN	-12	-18	-25	-17	-15	-33	-3	-18	-16	-2	-38	-35	-7	-19	34	-20	27	-39	18	-27	8	-28	16	-9	Independent/Undecided/Other	-9	17	4	-13	28	3	-7	-6
100	617	True	R_5SkUrhuIuAaZWKx	anonymous	EN	14	0	21	50	0	45	0	33	24	-15	50	0	50	16	-40	0	-50	0	-33	0	-50	0	-50	0	Lean Republican	-41	-31	-50	-50	31	-44	-10	-26
100	1118	True	R_1nuyl3MWH0z3U6s	anonymous	EN	50	50	50	50	50	44	47	50	40	43	50	50	41	50	28	50	-20	50	45	50	-50	34	-10	44	Strongly Republican	-50	-50	-50	-50	47	49	50	50	0	0	0				32	-31	-31
100	2077	True	R_7kyS1NQEEtZQuEZ	anonymous	EN	48	43	49	48	50	20	32	47	40	30	31	44	38	33	-6	22	-12	48	-7	50	-48	26	-30	41	Strongly Republican	-12	17	-47	-47	17	19	40	20
100	759	True	R_1Ysabmqq3kIXPQL	anonymous	EN	33	19	-2	38	-20	13	20	13	21	-2	31	20	33	16	-16	20	-19	-24	-17	21	-27	11	-44	12	Lean Republican	-24	-18	-37	-35	24	24	32	30
100	3124	True	R_7DecLdkHzdwdImR	anonymous	EN	-19	-34	-32	-40	-41	-36	-36	-29	-32	-14	-12	-12	-28	-9	33	-25	39	-44	19	-48	39	33	14	-3	Lean Democrat	-15	11	12	21	30	-21	-38	-25	-18	14	19				21	-13	-15
100	35119	True	R_7xCY4dlWwGizJqk	anonymous	EN	-37	47	-41	-37	7	-17	22	-28	-27	-40	30	-32	-38	-39	-33	-37	-20	28	-29	35	-39	-38	-36	-36	Lean Democrat	-14	29	32	31	-31	11	-12	-15
100	1273	True	R_62skEHroszFzsE8	anonymous	EN	-16	-23	-22	-13	31	-22	24	16	14	14	-36	-24	-13	20	32	30	38	-17	9	12	-6	15	-24	30	Lean Republican	-6	-21	-42	-41	22	9	-6	-7
100	1160	True	R_6rqFbakFyJrDat0	anonymous	EN	-34	-43	-48	-47	-49	-50	46	-45	47	-18	50	50	-46	-44	35	-2	45	-50	30	-50	50	-2	32	-39	Strongly Democrat	-18	38	36	44	21	-20	-50	-50										-33	38
[truncated: 415 more columns]
