# Supplementary material for: A political spectrograph: High-resolution examinations of the United States’ ideological landscape
Source: PLoS One. 2026 May 4;21(5):e0347096. doi: 10.1371/journal.pone.0347096 (PMC13138742; doi:10.1371/journal.pone.0347096)
Supplement: S1 File — (ZIP) [file pone.0347096.s018.zip › data_trimmed/Question number correspondence.txt]

Major Issues (Self-placement):
1) Issues around race
2) Issues concerning homosexuality
3) Changing one's gender/transgender issues
4) Abortion
5) Welfare Programs
6) Military spending
7) Immigration
8) Corporate Regulation
9) Global Trade
10) Wealth inequality
11) Religion in Government
12) Environmental regulation
13) Ease of voting

Major Issues (Agreement):
1) The government should spend more money helping poor people.
2) We need to maintain or increase our military spending and strength.
3) Wealth inequality is a big problem.
4) Our government should be informed by religious ideas.
5) Regulations on corporations are generally good.
6) Abortion should be restricted by the government.
7) LGBTQ accommodations should be expanded.
8) Global trade tends to benefit everyone.
9) I'm happy to pay more taxes for more government benefits.
10) Demographic change is threatening American culture.

Treatment Statements:
Liberal Statements:
1 There are too many guns in America.

2 We should confiscate all guns and repeal the 2nd Amendment.

3 We need stronger social welfare programs, even if that means raising taxes.

4 We should increase taxes on corporations and the super-rich.

5 We should tax the super-rich so much that it’s impossible to be a billionaire.

6 A federal tax should finance reparations paid to all Black Americans.

7 Undocumented immigrants should have an easier time gaining citizenship.

8 Giant corporations have too much power and should be broken up.

9 Healthcare should be free, paid for by taxes.

10 We should have stronger unions to stand up to greedy exploitative corporations.

11 Donald Trump was a disaster for America.

12 Going to college is necessary to be a well-rounded and intelligent person.

13 America needs to do more to take care of its most vulnerable.

14 The government should do more to help poor and minority Americans vote.

15 Diversity and inclusion initiatives should be required in as many industries and contexts as possible.

16 Bigotry is the primary problem with American culture, and is leading us on the path to fascism.

17 Rich people are mostly bad people.

18 The downfall of capitalism can’t come soon enough.

19 The USSR wasn’t as bad as history portrays; communism works pretty well, actually.

20 Riots are sometimes the only way to force unjust systems to change.

21 Riots are usually justified; they are expressions of discontent by the oppressed.

22 History should constantly be re-evaluated in light of modern sensibilities.

23 The US was founded on white supremacy, and those systems still hold back minorities today.

24 “Wokeness” is just common decency, but it’s been made into a boogeyman by small-minded, privileged people. 

25 Any engagement with bigots short of denouncement is enabling, and makes that person guilty by association.

26 Transgender people should be allowed to compete in all levels of sports as the gender they identify with.

27 Where profit motives are toxic and unnecessary—like healthcare, trains, and internet service—industries should be taken over by the government.

28 Hate speech should be outlawed.

29 I believe women when they say they’ve been the victims of sexual misconduct, even if the claims don’t lead to official charges or convictions.

30 “Canceling” as a societal punishment for technically-legal bigotry is a force for good.

To add? We should actively elevate and celebrate historically oppressed groups, like queer, Black and Indigenous voices, to correct for past wrongs.

Conservative Statements:
31 Large corporations are valuable job providers.

32 Climate change is a hoax perpetuated by globalists.

33 Fox News is a reliable source of information.

34 Fox opinion shows and alternative media are the only places people can say the truth any more.
 
35 President Trump did a good job.

36 Q and Donald Trump are secretly fighting to expose the liberal cabal of deep-state child-abusers and save our country.

37 America is a Christian nation and our laws should reflect Christian values.

38 Religious beliefs should be a valid exemption when they conflict with laws.

39 Immigrants are eroding our national identity.

40 Undocumented immigrants are criminals and should be deported.

41 America would be safer if more people carried guns.

42 If minorities can’t succeed it’s their own fault, not racism.

43 The rich are rich because they’ve provided the most value to society.  The poor are poor because they haven’t.

44 Welfare programs are a burden on hardworking everyday Americans.

45 Trans women being allowed in women’s bathrooms is dangerous.

46 Woke liberals complain about things that aren’t even real problems.

47 America’s military supremacy is good for the world.

48 All abortion is murder and should be prosecuted just as harshly.

49 Being white is a disadvantage in today’s world.

50 Regulations are mostly unnecessary burdens and slow down valuable economic growth.

51 Our education system indoctrinates the youth towards liberalism.

52 Left-wing America has become an oppressive force of censorship and “thought policing”.

53 Someone getting offended doesn’t mean the “offensive” thing needs to change—people these days need to be less fragile and grow thicker skin.

54 It’s simple: we stop crime by enforcing the law and punishing criminals, not by upending the whole system.

55 Wokeness is the main problem with American culture; it’s cultural poison and is eroding our society.

56 I don’t care what your pronouns are, I’ll call it like I see it.

57 Donald Trump really won the 2020 election, there was massive fraud to make Biden president.

58 I don’t want children exposed to sexuality lessons and deviant lifestyles in school.

59 The traditional society of the 50’s was better than culture today; we should return to that model.

60 Indulging gender confusion in minors is child abuse.

Independent Statements
61 Both political parties have gone too extreme.

62 Respecting trans people’s identity is fine, but allowing trans women in womens’ sports is unfair and unsafe.

63 I feel unrepresented by the politicians on both sides.

64 Liberals have some good ideas, but they need to calm down and let society shift more slowly.

65 I like some conservative ideals, but in practice they take them too far and end up arguing for worrying regressive positions. 

66 I’m appalled by both political extremes being allowed to dominate political discourse.

67 We should always criticize those in power and root out corruption, regardless of which side they’re on. Nobody is above the law.

68 I hate how much power the big tech and media companies have over information and culture.
